# Supplementary material for: 3,4-Dimethyl-1-phenyl­pyrano[2,3-c]pyrazol-6(1H)-one
Source: Acta Crystallogr Sect E Struct Rep Online. 2011 Mar 31;67(Pt 4):o1021. doi: 10.1107/S1600536811011317 (PMC3099778; doi:10.1107/S1600536811011317)
Supplement: Supplementary file 1 [file e-67-o1021-sup1.cif]

##############################################################################
###                                                                        ###
###        Electronic paper (Acta Crystallographica Section E)             ###
###                                                                        ###
##############################################################################
#                                                                            #
# This CIF contains the data in a paper accepted for publication in Acta     #
# Crystallographica Section E. It conforms to the requirements of Notes      #
# for Authors for Section E, and has been peer reviewed under the auspices   #
# of the IUCr Commission on Journals.                                        #
#                                                                            #
# Full details of the Crystallographic Information File format               #
# are given in the paper "The Crystallographic Information File (CIF):       #
# a New Standard Archive File for Crystallography" by S. R. Hall, F. H.      #
# Allen and I. D. Brown [Acta Cryst. (1991), A47, 655-685].                  #
#                                                                            #
# The current version of the core CIF dictionary is obtainable from          #
# ftp://ftp.iucr.org/pub/cif_core.dic. The current version number is 2.4.    #
#                                                                            #
# Software is freely available for graphical display of the structure(s) in  #
# this CIF.  For information consult the CIF home page http://www.iucr.org/  #
# cif/home.html                                                              #
#                                                                            #
# This file may be used for bona fide research purposes within the           #
# scientific community so long as proper attribution is given to the journal # 
# article from which it was obtained.                                        #
#                                                                            #
##############################################################################
                                             
data_global
_audit_creation_method     ?
_journal_date_recd_electronic     2011-03-26
_journal_date_accepted     2011-03-27
_journal_name_full     'Acta Crystallographica, Section E'
_journal_year     2011
_journal_volume     67
_journal_issue      4
_journal_page_first     o1021
_journal_page_last     o1021
_journal_paper_category     QO
_journal_coeditor_code     HB5827
_publ_contact_author
;
Muhammad Nawaz Tahir
University of Sargodha
Department of Physics
Sargodha
Pakistan
;
_publ_contact_author_email     'dmntahir_uos@yahoo.com'
_publ_contact_author_fax     '0092 48 32 22 121'
_publ_contact_author_phone     '0092 48 92 30 914'
_publ_section_title
;
3,4-Dimethyl-1-phenylpyrano[2,3-<i>c</i>]pyrazol-6(1<i>H</i>)-one
;
loop_
    _publ_author_name
    _publ_author_address
    'Neman Ahmad'
;
Department of Chemistry
Islamia University
Bahawalpur
Pakistan
;
    'Tahir, M. Nawaz'
;
Department of Physics
University of Sargodha
Sargodha
Pakistan
;
    'Misbahul Ain Khan'
;
Department of Chemistry
Islamia University
Bahawalpur
Pakistan
;
    'Ather, Abdul Qayyum'
;
Applied Chemistry Research Center
PCSIR Laboratories Complex
Lahore 54600
Pakistan
;
    'Khan, Muhammad Naeem'
;
Applied Chemistry Research Center
PCSIR Laboratories Complex
Lahore 54600
Pakistan
;
data_I
_audit_creation_method     SHELXL-97
_chemical_name_systematic
;
3,4-Dimethyl-1-phenylpyrano[2,3-<i>c</i>]pyrazol-6(1<i>H</i>)-one
;
_chemical_name_common     ?
_chemical_formula_moiety     'C14 H12 N2 O2'
_chemical_formula_sum     'C14 H12 N2 O2'
_chemical_formula_iupac     'C14 H12 N2 O2'
_chemical_formula_weight     240.26
_symmetry_cell_setting     monoclinic
_symmetry_space_group_name_H-M     'C 2/c'
_symmetry_space_group_name_Hall     '-C 2yc'
loop_
    _symmetry_equiv_pos_site_id
    _symmetry_equiv_pos_as_xyz
    1 x,y,z
    2 -x,y,1/2-z
    3 -x,-y,-z
    4 x,-y,1/2+z
    5 1/2+x,1/2+y,z
    6 1/2-x,1/2+y,1/2-z
    7 1/2-x,1/2-y,-z
    8 1/2+x,1/2-y,1/2+z
_cell_length_a     15.1231(9)
_cell_length_b     13.3558(8)
_cell_length_c     13.8684(8)
_cell_angle_alpha     90
_cell_angle_beta     120.965(2)
_cell_angle_gamma     90
_cell_volume     2401.9(3)
_cell_formula_units_Z     8
_cell_measurement_reflns_used     1382
_cell_measurement_theta_min     2.23
_cell_measurement_theta_max     25.25
_cell_measurement_temperature     296(2)
_exptl_crystal_description     rod
_exptl_crystal_colour     'light brown'
_exptl_crystal_size_max     0.35
_exptl_crystal_size_mid     0.25
_exptl_crystal_size_min     0.25
_exptl_crystal_density_diffrn     1.329
_exptl_crystal_density_meas     ?
_exptl_crystal_density_method     'not measured'
_exptl_crystal_F_000     1008
_exptl_absorpt_coefficient_mu     0.091
_exptl_absorpt_correction_type     multi-scan
_exptl_absorpt_process_details     '(SADABS; Bruker, 2005)'
_exptl_absorpt_correction_T_min     0.975
_exptl_absorpt_correction_T_max     0.982
_exptl_special_details
;
;
_diffrn_ambient_temperature     296(2)
_diffrn_radiation_type     MoK\a
_diffrn_radiation_wavelength     0.71073
_diffrn_radiation_source     'fine-focus sealed tube'
_diffrn_radiation_monochromator     graphite
_diffrn_measurement_device_type     'Bruker Kappa APEXII CCD'
_diffrn_measurement_method     \w
_diffrn_detector_area_resol_mean     8.10
_diffrn_reflns_number     9214
_diffrn_reflns_av_R_equivalents     0.0323
_diffrn_reflns_av_sigmaI/netI     0.0346
_diffrn_reflns_theta_min     2.23
_diffrn_reflns_theta_max     25.25
_diffrn_reflns_theta_full     25.25
_diffrn_measured_fraction_theta_max     0.999
_diffrn_measured_fraction_theta_full     0.999
_diffrn_reflns_limit_h_min     -18
_diffrn_reflns_limit_h_max     14
_diffrn_reflns_limit_k_min     -15
_diffrn_reflns_limit_k_max     16
_diffrn_reflns_limit_l_min     -9
_diffrn_reflns_limit_l_max     16
_diffrn_standards_number     0
_diffrn_standards_interval_count     ?
_diffrn_standards_interval_time     ?
_diffrn_standards_decay_%     ?
_refine_special_details
;
Refinement of <i>F</i>^2^ against ALL reflections. The weighted <i>R</i>-factor
<i>wR</i> and goodness of fit <i>S</i> are based on <i>F</i>^2^, conventional
<i>R</i>-factors <i>R</i> are based on <i>F</i>, with <i>F</i> set to zero for
negative <i>F</i>^2^. The threshold expression of <i>F</i>^2^ >
\s(<i>F</i>^2^) is used only for calculating <i>R</i>-factors(gt) <i>etc</i>.
and is not relevant to the choice of reflections for refinement.
<i>R</i>-factors based on <i>F</i>^2^ are statistically about twice as large
as those based on <i>F</i>, and <i>R</i>- factors based on ALL data will be
even larger.
;
_reflns_number_total     2171
_reflns_number_gt     1382
_reflns_threshold_expression     I>2\s(I)
_refine_ls_structure_factor_coef     Fsqd
_refine_ls_matrix_type     full
_refine_ls_R_factor_all     0.0783
_refine_ls_R_factor_gt     0.0455
_refine_ls_wR_factor_gt     0.1174
_refine_ls_wR_factor_ref     0.1403
_refine_ls_goodness_of_fit_ref     1.021
_refine_ls_restrained_S_all     1.021
_refine_ls_number_reflns     2171
_refine_ls_number_parameters     165
_refine_ls_number_restraints     0
_refine_ls_hydrogen_treatment     constr
_refine_ls_weighting_scheme     calc
_refine_ls_weighting_details
         'calc w=1/[\s^2^(Fo^2^)+(0.0723P)^2^+0.5405P] where P=(Fo^2^+2Fc^2^)/3'
_atom_sites_solution_hydrogens     geom
_atom_sites_solution_primary     direct
_atom_sites_solution_secondary     difmap
_refine_ls_shift/su_max     0.000
_refine_ls_shift/su_mean     0.000
_refine_diff_density_max     0.149
_refine_diff_density_min     -0.191
loop_
    _atom_type_symbol
    _atom_type_description
    _atom_type_scat_dispersion_real
    _atom_type_scat_dispersion_imag
    _atom_type_scat_source
    'C' 'C' 0.0033 0.0016
                         'International Tables Vol C Tables 4.2.6.8 and 6.1.1.4'
    'H' 'H' 0.0000 0.0000
                         'International Tables Vol C Tables 4.2.6.8 and 6.1.1.4'
    'N' 'N' 0.0061 0.0033
                         'International Tables Vol C Tables 4.2.6.8 and 6.1.1.4'
    'O' 'O' 0.0106 0.0060
                         'International Tables Vol C Tables 4.2.6.8 and 6.1.1.4'
_computing_data_collection     'APEX2 (Bruker, 2009)'
_computing_cell_refinement     'SAINT (Bruker, 2009)'
_computing_data_reduction     'SAINT (Bruker, 2009)'
_computing_structure_solution     'SHELXS97 (Sheldrick, 2008)'
_computing_structure_refinement     'SHELXL97 (Sheldrick, 2008)'
_computing_molecular_graphics
                  'ORTEP-3 for Windows (Farrugia, 1997) and PLATON (Spek, 2009)'
_computing_publication_material
;
WinGX (Farrugia, 1999) and PLATON (Spek, 2009)
;
loop_
    _atom_site_type_symbol
    _atom_site_label
    _atom_site_fract_x
    _atom_site_fract_y
    _atom_site_fract_z
    _atom_site_U_iso_or_equiv
    _atom_site_thermal_displace_type
    _atom_site_calc_flag
    _atom_site_refinement_flags
    _atom_site_occupancy
    _atom_site_disorder_assembly
    _atom_site_disorder_group
    O O1 0.01582(9) 0.63464(9) 0.13521(10) 0.0584(5) Uani . . 1.000 . -16
    O O2 -0.07464(12) 0.77525(12) 0.09062(16) 0.0994(7) Uani . . 1.000 . -16
    N N1 0.09619(12) 0.47598(11) 0.16813(13) 0.0526(6) Uani . . 1.000 . -16
    N N2 0.06513(14) 0.37672(12) 0.14972(16) 0.0689(7) Uani . . 1.000 . -16
    C C1 0.20381(14) 0.49922(15) 0.22105(15) 0.0526(7) Uani . . 1.000 . -16
    C C2 0.27219(16) 0.42241(17) 0.24254(18) 0.0661(8) Uani . . 1.000 . -16
    C C3 0.37688(16) 0.44318(19) 0.2968(2) 0.0794(9) Uani . . 1.000 . -16
    C C4 0.41168(17) 0.5391(2) 0.3279(2) 0.0825(9) Uani . . 1.000 . -16
    C C5 0.34341(16) 0.61512(19) 0.30539(19) 0.0770(9) Uani . . 1.000 . -16
    C C6 0.23861(15) 0.59574(16) 0.25142(17) 0.0613(8) Uani . . 1.000 . -16
    C C7 0.01255(14) 0.53448(14) 0.13093(15) 0.0484(7) Uani . . 1.000 . -16
    C C8 -0.08080(15) 0.68528(17) 0.08827(18) 0.0659(8) Uani . . 1.000 . -16
    C C9 -0.17132(15) 0.62522(17) 0.04570(17) 0.0638(8) Uani . . 1.000 . -16
    C C10 -0.17218(14) 0.52456(16) 0.04351(15) 0.0537(7) Uani . . 1.000 . -16
    C C11 -0.07438(14) 0.47628(14) 0.08801(16) 0.0519(7) Uani . . 1.000 . -16
    C C12 -0.03607(17) 0.37748(16) 0.10228(19) 0.0657(8) Uani . . 1.000 . -16
    C C13 -0.0944(2) 0.28099(17) 0.0706(3) 0.1025(13) Uani . . 1.000 . -16
    C C14 -0.27056(15) 0.46714(18) -0.00325(19) 0.0709(8) Uani . . 1.000 . -16
    H H2 0.24847 0.35727 0.22090 0.0793 Uiso . . 1.000 . -16
    H H3 0.42364 0.39162 0.31212 0.0953 Uiso . . 1.000 . -16
    H H4 0.48198 0.55248 0.36445 0.0990 Uiso . . 1.000 . -16
    H H5 0.36739 0.68028 0.32639 0.0924 Uiso . . 1.000 . -16
    H H6 0.19215 0.64766 0.23586 0.0736 Uiso . . 1.000 . -16
    H H9 -0.23416 0.65797 0.01749 0.0766 Uiso . . 1.000 . -16
    H H13A -0.04834 0.22680 0.08183 0.1536 Uiso . . 1.000 . -16
    H H13B -0.14832 0.28336 -0.00699 0.1536 Uiso . . 1.000 . -16
    H H13C -0.12397 0.27081 0.11674 0.1536 Uiso . . 1.000 . -16
    H H14A -0.32644 0.51265 -0.02276 0.1064 Uiso . . 1.000 . -16
    H H14B -0.26542 0.42052 0.05210 0.1064 Uiso . . 1.000 . -16
    H H14C -0.28305 0.43135 -0.06914 0.1064 Uiso . . 1.000 . -16
loop_
    _atom_site_aniso_label
    _atom_site_aniso_U_11
    _atom_site_aniso_U_22
    _atom_site_aniso_U_33
    _atom_site_aniso_U_12
    _atom_site_aniso_U_13
    _atom_site_aniso_U_23
    O1 0.0380(8) 0.0474(9) 0.0769(9) 0.0008(6) 0.0203(7) -0.0016(6)
    O2 0.0515(10) 0.0514(11) 0.1565(16) 0.0033(8) 0.0259(10) -0.0053(10)
    N1 0.0409(9) 0.0431(10) 0.0687(10) 0.0025(8) 0.0245(8) 0.0023(7)
    N2 0.0509(12) 0.0454(11) 0.1012(13) -0.0024(8) 0.0325(10) 0.0020(9)
    C1 0.0375(11) 0.0555(13) 0.0584(11) 0.0036(9) 0.0201(9) 0.0015(9)
    C2 0.0503(13) 0.0581(14) 0.0807(14) 0.0098(11) 0.0272(11) 0.0040(10)
    C3 0.0478(14) 0.0753(17) 0.1009(17) 0.0200(13) 0.0282(13) 0.0069(13)
    C4 0.0374(12) 0.0844(18) 0.1021(18) 0.0021(13) 0.0191(12) -0.0092(14)
    C5 0.0428(13) 0.0728(16) 0.0992(17) -0.0039(12) 0.0249(12) -0.0147(13)
    C6 0.0401(12) 0.0550(14) 0.0797(13) 0.0014(10) 0.0243(10) -0.0064(10)
    C7 0.0422(11) 0.0434(12) 0.0572(11) 0.0013(9) 0.0238(9) 0.0009(9)
    C8 0.0431(12) 0.0519(14) 0.0856(14) 0.0050(11) 0.0208(11) -0.0010(11)
    C9 0.0357(11) 0.0631(15) 0.0793(14) 0.0022(10) 0.0201(10) -0.0039(11)
    C10 0.0411(11) 0.0572(13) 0.0587(11) -0.0032(9) 0.0228(9) -0.0021(9)
    C11 0.0410(11) 0.0496(12) 0.0620(12) -0.0029(9) 0.0244(9) -0.0002(9)
    C12 0.0525(13) 0.0489(14) 0.0905(15) -0.0057(10) 0.0331(12) 0.0013(10)
    C13 0.0688(17) 0.0521(16) 0.166(3) -0.0132(13) 0.0457(17) -0.0009(15)
    C14 0.0444(12) 0.0789(16) 0.0838(14) -0.0161(11) 0.0289(11) -0.0101(12)
_geom_special_details
;
Bond distances, angles <i>etc</i>. have been calculated using the rounded
fractional coordinates. All su's are estimated from the variances of the
(full) variance-covariance matrix. The cell e.s.d.'s are taken into account in
the estimation of distances, angles and torsion angles
;
loop_
    _geom_bond_atom_site_label_1
    _geom_bond_atom_site_label_2
    _geom_bond_site_symmetry_1
    _geom_bond_site_symmetry_2
    _geom_bond_distance
    _geom_bond_publ_flag
    O1 C7 . . 1.339(2) no
    O1 C8 . . 1.427(3) no
    O2 C8 . . 1.204(3) no
    N1 N2 . . 1.386(2) no
    N1 C1 . . 1.433(3) no
    N1 C7 . . 1.344(3) no
    N2 C12 . . 1.319(4) no
    C1 C2 . . 1.376(3) no
    C1 C6 . . 1.374(3) no
    C2 C3 . . 1.387(4) no
    C3 C4 . . 1.368(4) no
    C4 C5 . . 1.365(4) no
    C5 C6 . . 1.385(4) no
    C7 C11 . . 1.372(3) no
    C8 C9 . . 1.426(3) no
    C9 C10 . . 1.345(3) no
    C10 C11 . . 1.430(3) no
    C10 C14 . . 1.493(3) no
    C11 C12 . . 1.414(3) no
    C12 C13 . . 1.494(4) no
    C2 H2 . . 0.9300 no
    C3 H3 . . 0.9300 no
    C4 H4 . . 0.9300 no
    C5 H5 . . 0.9300 no
    C6 H6 . . 0.9300 no
    C9 H9 . . 0.9300 no
    C13 H13A . . 0.9600 no
    C13 H13B . . 0.9600 no
    C13 H13C . . 0.9600 no
    C14 H14A . . 0.9600 no
    C14 H14B . . 0.9600 no
    C14 H14C . . 0.9600 no
loop_
    _geom_angle_atom_site_label_1
    _geom_angle_atom_site_label_2
    _geom_angle_atom_site_label_3
    _geom_angle_site_symmetry_1
    _geom_angle_site_symmetry_2
    _geom_angle_site_symmetry_3
    _geom_angle
    _geom_angle_publ_flag
    C7 O1 C8 . . . 116.58(17) no
    N2 N1 C1 . . . 119.31(17) no
    N2 N1 C7 . . . 108.83(18) no
    C1 N1 C7 . . . 131.86(16) no
    N1 N2 C12 . . . 106.32(18) no
    N1 C1 C2 . . . 118.57(18) no
    N1 C1 C6 . . . 121.0(2) no
    C2 C1 C6 . . . 120.4(2) no
    C1 C2 C3 . . . 119.3(2) no
    C2 C3 C4 . . . 120.3(2) no
    C3 C4 C5 . . . 120.1(3) no
    C4 C5 C6 . . . 120.4(2) no
    C1 C6 C5 . . . 119.5(2) no
    O1 C7 N1 . . . 123.92(19) no
    O1 C7 C11 . . . 126.2(2) no
    N1 C7 C11 . . . 109.87(17) no
    O1 C8 O2 . . . 114.4(2) no
    O1 C8 C9 . . . 117.49(19) no
    O2 C8 C9 . . . 128.1(2) no
    C8 C9 C10 . . . 124.6(2) no
    C9 C10 C11 . . . 116.4(2) no
    C9 C10 C14 . . . 121.3(2) no
    C11 C10 C14 . . . 122.28(19) no
    C7 C11 C10 . . . 118.64(18) no
    C7 C11 C12 . . . 103.7(2) no
    C10 C11 C12 . . . 137.7(2) no
    N2 C12 C11 . . . 111.3(2) no
    N2 C12 C13 . . . 119.9(2) no
    C11 C12 C13 . . . 128.8(3) no
    C1 C2 H2 . . . 120.00 no
    C3 C2 H2 . . . 120.00 no
    C2 C3 H3 . . . 120.00 no
    C4 C3 H3 . . . 120.00 no
    C3 C4 H4 . . . 120.00 no
    C5 C4 H4 . . . 120.00 no
    C4 C5 H5 . . . 120.00 no
    C6 C5 H5 . . . 120.00 no
    C1 C6 H6 . . . 120.00 no
    C5 C6 H6 . . . 120.00 no
    C8 C9 H9 . . . 118.00 no
    C10 C9 H9 . . . 118.00 no
    C12 C13 H13A . . . 109.00 no
    C12 C13 H13B . . . 109.00 no
    C12 C13 H13C . . . 109.00 no
    H13A C13 H13B . . . 109.00 no
    H13A C13 H13C . . . 109.00 no
    H13B C13 H13C . . . 109.00 no
    C10 C14 H14A . . . 109.00 no
    C10 C14 H14B . . . 109.00 no
    C10 C14 H14C . . . 109.00 no
    H14A C14 H14B . . . 109.00 no
    H14A C14 H14C . . . 109.00 no
    H14B C14 H14C . . . 109.00 no
loop_
    _geom_torsion_atom_site_label_1
    _geom_torsion_atom_site_label_2
    _geom_torsion_atom_site_label_3
    _geom_torsion_atom_site_label_4
    _geom_torsion_site_symmetry_1
    _geom_torsion_site_symmetry_2
    _geom_torsion_site_symmetry_3
    _geom_torsion_site_symmetry_4
    _geom_torsion
    _geom_torsion_publ_flag
    C8 O1 C7 N1 . . . . 177.83(18) no
    C8 O1 C7 C11 . . . . -1.5(3) no
    C7 O1 C8 O2 . . . . -177.76(19) no
    C7 O1 C8 C9 . . . . 2.7(3) no
    C1 N1 N2 C12 . . . . 179.03(18) no
    C7 N1 N2 C12 . . . . -0.1(2) no
    N2 N1 C1 C2 . . . . 5.9(3) no
    N2 N1 C1 C6 . . . . -173.10(19) no
    C7 N1 C1 C2 . . . . -175.1(2) no
    C7 N1 C1 C6 . . . . 5.8(3) no
    N2 N1 C7 O1 . . . . -179.24(17) no
    N2 N1 C7 C11 . . . . 0.2(2) no
    C1 N1 C7 O1 . . . . 1.7(3) no
    C1 N1 C7 C11 . . . . -178.87(19) no
    N1 N2 C12 C11 . . . . 0.1(2) no
    N1 N2 C12 C13 . . . . 179.6(2) no
    N1 C1 C2 C3 . . . . -178.0(2) no
    C6 C1 C2 C3 . . . . 1.0(3) no
    N1 C1 C6 C5 . . . . 178.11(19) no
    C2 C1 C6 C5 . . . . -0.9(3) no
    C1 C2 C3 C4 . . . . -0.5(4) no
    C2 C3 C4 C5 . . . . -0.2(4) no
    C3 C4 C5 C6 . . . . 0.3(4) no
    C4 C5 C6 C1 . . . . 0.3(3) no
    O1 C7 C11 C10 . . . . -0.4(3) no
    O1 C7 C11 C12 . . . . 179.28(19) no
    N1 C7 C11 C10 . . . . -179.82(17) no
    N1 C7 C11 C12 . . . . -0.1(2) no
    O1 C8 C9 C10 . . . . -2.2(3) no
    O2 C8 C9 C10 . . . . 178.3(2) no
    C8 C9 C10 C11 . . . . 0.3(3) no
    C8 C9 C10 C14 . . . . -179.6(2) no
    C9 C10 C11 C7 . . . . 1.0(3) no
    C9 C10 C11 C12 . . . . -178.6(2) no
    C14 C10 C11 C7 . . . . -179.04(19) no
    C14 C10 C11 C12 . . . . 1.4(4) no
    C7 C11 C12 N2 . . . . 0.0(3) no
    C7 C11 C12 C13 . . . . -179.5(3) no
    C10 C11 C12 N2 . . . . 179.6(2) no
    C10 C11 C12 C13 . . . . 0.1(5) no
loop_
    _geom_hbond_atom_site_label_D
    _geom_hbond_atom_site_label_H
    _geom_hbond_atom_site_label_A
    _geom_hbond_site_symmetry_A
    _geom_hbond_distance_DH
    _geom_hbond_distance_HA
    _geom_hbond_distance_DA
    _geom_hbond_angle_DHA
    _geom_hbond_publ_flag
    C3 H3 O2 6_545 0.93 2.51 3.407(3) 163 yes
    C6 H6 O1 . 0.93 2.29 2.938(3) 126 yes
    C14 H14C Cg3 3_565 0.96 2.75 3.506(2) 136 yes
