# Supplementary material for: 3,4-Dimethyl-1-phenyl­pyrano[2,3-c]pyrazol-6(1H)-one
Source: Acta Crystallogr Sect E Struct Rep Online. 2011 Mar 31;67(Pt 4):o1021. doi: 10.1107/S1600536811011317 (PMC3099778; doi:10.1107/S1600536811011317)
Supplement: Supplementary file 2 [file e-67-o1021-Isup2.hkl]

#
# h,k,l, Fc-squared, Fo-squared, sigma(Fo-squared) and status flag
#
data_I
_shelx_title ' MAK_AQA_001_0m in C2/c'
_shelx_refln_list_code          4
_shelx_F_calc_maximum      202.01
_exptl_crystal_F_000      1008.00
_reflns_d_resolution_high  0.8331
 
loop_
 _symmetry_equiv_pos_as_xyz
 'x, y, z'
 '-x, y, -z+1/2'
 'x+1/2, y+1/2, z'
 '-x+1/2, y+1/2, -z+1/2'
 '-x, -y, -z'
 'x, -y, z-1/2'
 '-x+1/2, -y+1/2, -z'
 'x+1/2, -y+1/2, z-1/2'
 
_cell_length_a    15.1231
_cell_length_b    13.3558
_cell_length_c    13.8684
_cell_angle_alpha  90.000
_cell_angle_beta  120.965
_cell_angle_gamma  90.000
 
_shelx_F_squared_multiplier     1.000
 
loop_
 _refln_index_h
 _refln_index_k
 _refln_index_l
 _refln_F_squared_calc
 _refln_F_squared_meas
 _refln_F_squared_sigma
 _refln_observed_status
   2   0   0     4009.96     3871.47     45.35 o
   4   0   0       85.71       91.33      5.09 o
   6   0   0     8161.31     8402.77    101.21 o
   8   0   0      448.24      422.73     18.77 o
  10   0   0      332.65      335.69     21.64 o
  12   0   0     2269.81     2393.92     46.90 o
  14   0   0       64.78       87.19     16.17 o
   3   1   0     5674.34     5379.60     42.07 o
   5   1   0     2553.23     2427.07     24.01 o
   7   1   0      154.66      217.77      8.31 o
   9   1   0      400.00      435.21     12.01 o
  11   1   0     1372.69     1331.97     24.47 o
  13   1   0        4.42       20.08      6.38 o
  15   1   0        8.37        2.31     12.54 o
   2   2   0     9732.76     9044.30     68.46 o
   4   2   0     1838.45     1769.53     16.67 o
   6   2   0       92.83      106.53      6.06 o
   8   2   0      372.66      396.54     10.55 o
  10   2   0      317.79      344.69     12.37 o
  12   2   0        1.15       -1.64      5.16 o
  14   2   0        5.69       10.36      8.26 o
   1   3   0     2266.62     2154.06     22.93 o
   3   3   0     2176.45     2048.06     18.60 o
   5   3   0        7.17       23.33      2.39 o
   7   3   0        4.13        0.81      2.88 o
   9   3   0      169.26      158.99     11.47 o
  11   3   0      155.14      133.87      9.98 o
  13   3   0        5.92       15.12      8.23 o
  15   3   0       69.52       69.63     18.34 o
   0   4   0      388.31      366.35     29.62 o
   2   4   0        0.55        0.28      1.85 o
   4   4   0     5962.27     6320.69     51.20 o
   6   4   0     4627.59     4627.46     54.88 o
   8   4   0      519.65      577.35     16.68 o
  10   4   0     2098.06     2019.09     37.63 o
  12   4   0        8.31        6.60      7.90 o
  14   4   0       84.21      106.38     15.05 o
   1   5   0      278.00      307.31      8.17 o
   3   5   0     5051.57     5711.67     53.80 o
   5   5   0      419.06      450.27     10.86 o
   7   5   0        0.67        7.63      6.43 o
   9   5   0      182.09      206.68     12.58 o
  11   5   0      279.58      237.21     15.18 o
  13   5   0        5.88        5.56      8.02 o
   0   6   0      357.24      447.56     13.36 o
   2   6   0      664.02      575.19     14.25 o
   4   6   0       76.99       93.38      7.04 o
   6   6   0      445.91      461.96     10.78 o
   8   6   0      367.59      326.55     14.96 o
  10   6   0      744.74      777.44     22.98 o
  12   6   0        8.36       -4.07      6.64 o
  14   6   0        5.70       20.42     14.15 o
   1   7   0     9207.28    10013.19    107.35 o
   3   7   0       47.91       70.78      7.62 o
   5   7   0      607.99      702.35     20.66 o
   7   7   0      286.31      296.58     14.16 o
   9   7   0        0.01        4.56      6.68 o
  11   7   0       16.14       20.48      7.80 o
  13   7   0        7.71       13.52      9.93 o
   0   8   0     5254.10     5927.46    118.47 o
   2   8   0      687.48      792.15     21.38 o
   4   8   0      212.43      255.09     14.12 o
   6   8   0      738.46      692.62     22.08 o
   8   8   0      603.84      547.52     19.13 o
  10   8   0        8.36       -5.84      7.12 o
  12   8   0       29.97       27.90      9.38 o
   1   9   0      748.88      783.55     19.05 o
   3   9   0      149.01      122.66     10.77 o
   5   9   0       44.41       33.09      7.90 o
   7   9   0      136.50      128.07     24.02 o
   9   9   0      129.98      125.95     14.95 o
  11   9   0       14.13       21.37      9.13 o
   0  10   0       37.69       12.87      8.38 o
   2  10   0      556.05      549.64     24.32 o
   4  10   0       13.54       -1.60      7.34 o
   6  10   0      148.95      146.37     14.62 o
   8  10   0      150.55      148.24     15.02 o
  10  10   0       36.31       45.87     11.71 o
  12  10   0        0.46        7.77     13.86 o
   1  11   0      144.59      119.53     10.61 o
   3  11   0      473.06      441.24     23.31 o
   5  11   0      408.08      432.80     22.25 o
   7  11   0      533.66      539.87     46.08 o
   9  11   0        7.81       -2.28      8.96 o
  11  11   0        7.42       25.80     26.76 o
   0  12   0     1760.11     1750.82     49.54 o
   2  12   0     1309.44     1217.30     28.81 o
   4  12   0       19.68        4.47      8.33 o
   6  12   0       31.04       31.16      9.41 o
   8  12   0       11.98       15.03      9.46 o
  10  12   0        0.11        0.79     24.92 o
   1  13   0      502.53      508.91     21.58 o
   3  13   0      169.31      178.68     13.93 o
   5  13   0        2.06       19.94      9.50 o
   7  13   0       26.33       45.26     24.28 o
   9  13   0       42.77       22.29     30.03 o
   0  14   0       35.28       22.88     12.13 o
   2  14   0       17.15        3.16      7.72 o
   4  14   0        5.12       -2.10      8.73 o
   6  14   0        9.84       -3.16     11.86 o
   1  15   0       19.16       28.00      9.14 o
   3  15   0        6.83       17.01     10.44 o
   5  15   0        9.35        8.99     20.02 o
   0  16   0        5.94        3.68     16.34 o
 -15   1   1        3.27       -2.03      7.35 o
 -13   1   1       18.29       17.58      5.62 o
 -11   1   1     1065.11      943.37     19.72 o
  -9   1   1      220.55      196.10      8.51 o
  -7   1   1       11.96       15.73      2.90 o
  -5   1   1      951.53      823.36      9.78 o
  -3   1   1     2538.81     2181.60     17.30 o
  -1   1   1     2486.30     2185.40     17.94 o
   1   1   1      888.57      872.44      8.18 o
   3   1   1      200.53      145.89      5.73 o
   5   1   1     1116.62     1384.34     17.39 o
   7   1   1       17.39       12.46      4.46 o
   9   1   1     2562.73     2465.95     41.05 o
  11   1   1      845.83      850.82     19.03 o
  13   1   1       67.76       62.78     10.53 o
 -14   2   1       32.09       24.94      9.17 o
 -12   2   1      158.45      131.73      9.10 o
 -10   2   1      493.55      425.70     12.78 o
  -8   2   1        3.48        0.05      2.70 o
  -6   2   1     3815.50     4121.39     39.99 o
  -4   2   1      562.32      552.67      6.65 o
  -2   2   1        4.21        2.04      0.92 o
   0   2   1      507.65      354.05      4.98 o
   2   2   1     1558.93     1524.09     15.20 o
   4   2   1     5530.46     5913.30     51.11 o
   6   2   1     4107.66     4470.83     50.73 o
   8   2   1     1422.18     1491.40     23.21 o
  10   2   1      618.98      596.75     14.85 o
  12   2   1      864.97      843.41     25.29 o
  14   2   1        1.00        5.22      8.49 o
 -15   3   1      123.33      156.76     20.74 o
 -13   3   1       20.20       16.71      7.64 o
 -11   3   1      613.89      640.00     17.63 o
  -9   3   1      922.88      892.40     17.13 o
  -7   3   1     1299.15     1304.23     17.14 o
  -5   3   1        7.99       16.47      2.09 o
  -3   3   1      226.05      202.03      3.61 o
  -1   3   1      321.34      279.01      6.06 o
   1   3   1     2000.22     1869.07     17.53 o
   3   3   1      108.25      158.81      6.26 o
   5   3   1    13740.24    14322.81    125.91 o
   7   3   1      564.68      507.42     17.81 o
   9   3   1     2691.94     2717.45     36.90 o
  11   3   1       38.49       28.18      8.27 o
  13   3   1       62.60       68.37     11.13 o
 -14   4   1        4.61       -8.21      8.46 o
 -12   4   1      193.84      190.55     13.74 o
 -10   4   1       12.77        4.46      4.32 o
  -8   4   1      145.92      114.35      5.94 o
  -6   4   1       46.26       54.63      3.90 o
  -4   4   1        1.38        7.71      2.05 o
  -2   4   1     1639.22     1647.44     17.32 o
   0   4   1      414.70      389.22      8.07 o
   2   4   1      345.78      353.40      6.62 o
   4   4   1     1940.52     2308.92     23.33 o
   6   4   1      147.38      171.49      9.53 o
   8   4   1        0.56        2.50      4.98 o
  10   4   1       94.19       72.10      9.71 o
  12   4   1      111.68      113.48     12.07 o
  14   4   1        1.09        4.99      9.27 o
 -15   5   1       20.34        6.13     13.25 o
 -13   5   1       20.62       30.41      8.78 o
 -11   5   1      209.06      221.10     28.13 o
  -9   5   1       37.47       43.01      7.17 o
  -7   5   1      576.66      621.37     14.50 o
  -5   5   1      200.53      218.31      7.90 o
  -3   5   1       10.06        1.47      2.56 o
  -1   5   1     1426.81     1566.51     21.34 o
   1   5   1      828.87      839.37     11.20 o
   3   5   1     1278.14     1210.90     16.42 o
   5   5   1      246.53      309.59     12.11 o
   7   5   1       67.19       60.24      7.17 o
   9   5   1       29.55       12.52      7.82 o
  11   5   1      868.00      860.47     37.80 o
  13   5   1       37.85       42.48     10.15 o
 -14   6   1       28.65       20.41     12.74 o
 -12   6   1        0.57       -3.55      6.52 o
 -10   6   1      651.44      581.46     19.40 o
  -8   6   1       11.27       19.97      5.43 o
  -6   6   1       12.85       17.11      4.18 o
  -4   6   1      104.37       95.82      6.09 o
  -2   6   1        1.87       -2.21      3.95 o
   0   6   1     1811.69     1846.63     25.43 o
   2   6   1     2387.43     2569.12     28.99 o
   4   6   1     2707.99     2763.76     36.83 o
   6   6   1       96.31      131.73     12.27 o
   8   6   1      830.17      749.10     21.15 o
  10   6   1      775.39      797.68     23.94 o
  12   6   1       44.41       28.84      9.44 o
 -13   7   1        6.19        9.10     11.53 o
 -11   7   1        0.90       -9.16      6.51 o
  -9   7   1      471.28      404.12     29.01 o
  -7   7   1      578.25      531.58     16.39 o
  -5   7   1       74.87      104.94      8.59 o
  -3   7   1      457.94      435.42     11.61 o
  -1   7   1        2.67       -1.02      3.34 o
   1   7   1      194.52      174.11      9.02 o
   3   7   1      108.81      103.89      7.68 o
   5   7   1      479.36      511.65     11.79 o
   7   7   1      409.52      408.50     16.54 o
   9   7   1       58.44       63.07     11.73 o
  11   7   1      153.85      143.09     13.24 o
  13   7   1      114.66      145.50     17.28 o
 -14   8   1       82.83      140.37     27.58 o
 -12   8   1        1.57        1.97      9.45 o
 -10   8   1        1.29      -10.08      6.72 o
  -8   8   1      423.90      442.16     22.79 o
  -6   8   1       56.81       71.98      8.94 o
  -4   8   1       85.78       46.99      8.19 o
  -2   8   1     3778.27     3869.45     76.40 o
   0   8   1      339.35      301.26     10.68 o
   2   8   1       39.71       49.41      4.25 o
   4   8   1      393.36      497.26     18.00 o
   6   8   1      212.74      210.14     15.54 o
   8   8   1      111.22       96.57     10.64 o
  10   8   1      150.65      121.21     18.83 o
  12   8   1       23.82       31.61     10.89 o
 -13   9   1       26.17       27.33     18.79 o
 -11   9   1        2.85        7.88      8.08 o
  -9   9   1      142.07      118.21     13.50 o
  -7   9   1     1306.13     1262.90     36.15 o
  -5   9   1        0.18       -3.35      5.95 o
  -3   9   1      300.14      325.02     20.95 o
  -1   9   1       29.48       22.18      5.20 o
   1   9   1      430.89      388.51     24.07 o
   3   9   1      400.25      414.99     28.58 o
   5   9   1     3206.18     3110.75     57.47 o
   7   9   1     1016.68      915.65     29.16 o
   9   9   1      109.53      109.85     12.62 o
  11   9   1      127.41      146.84     16.57 o
 -12  10   1       15.88        5.72     11.84 o
 -10  10   1       12.67       26.55     10.69 o
  -8  10   1      598.38      500.63     38.57 o
  -6  10   1     1184.43     1221.15     44.85 o
  -4  10   1      470.88      376.39     19.03 o
  -2  10   1     1050.91     1029.49     46.70 o
   0  10   1       95.10       83.69      8.48 o
   2  10   1       55.40       60.41      5.91 o
   4  10   1     3246.32     3350.18     61.32 o
   6  10   1     1601.12     1521.83     37.89 o
   8  10   1      218.59      208.37     17.43 o
  10  10   1        1.49        5.08      9.42 o
 -11  11   1       23.79       61.08     27.37 o
  -9  11   1       48.59       36.78     11.00 o
  -7  11   1      273.75      249.75     31.14 o
  -5  11   1        0.94       -5.10      7.43 o
  -3  11   1      162.28      169.37     14.23 o
  -1  11   1      170.07      190.85     12.40 o
   1  11   1      802.63      778.91     41.28 o
   3  11   1       54.14       61.87     10.70 o
   5  11   1      880.03      813.73     35.04 o
   7  11   1       30.51       31.47      9.60 o
   9  11   1       27.47       35.01     10.75 o
 -10  12   1      119.54      126.76     27.17 o
  -8  12   1       17.57       18.81     12.83 o
  -6  12   1        1.38        7.61      8.13 o
  -4  12   1       35.64       55.47     11.07 o
  -2  12   1       21.82       23.46      7.96 o
   0  12   1      115.55      112.84     11.16 o
   2  12   1      684.45      727.71     25.60 o
   4  12   1       30.86       23.87     10.26 o
   6  12   1       26.49       42.19     11.12 o
   8  12   1       94.56      107.45     16.37 o
  -9  13   1        0.34        1.93     12.38 o
  -7  13   1       30.00       23.54     24.31 o
  -5  13   1        0.26       -4.16      8.55 o
  -3  13   1       13.81       15.93      9.14 o
  -1  13   1       20.95       15.28      7.74 o
   1  13   1      103.08       68.57     10.04 o
   3  13   1       11.98       14.44      8.79 o
   5  13   1       51.88       66.62     12.10 o
   7  13   1        6.70        8.97     13.43 o
  -8  14   1       69.60      101.47     24.51 o
  -6  14   1        3.82       12.09     12.67 o
  -4  14   1       12.08        9.20      9.74 o
  -2  14   1       96.71       92.63     11.30 o
   0  14   1       28.27       21.53      8.88 o
   2  14   1        9.11       14.96      8.31 o
   4  14   1      138.18      166.77     16.82 o
   6  14   1        0.88      -13.55     12.85 o
  -5  15   1       46.31       43.12     12.55 o
  -3  15   1        7.79       18.30     10.60 o
  -1  15   1        2.50        1.64     11.57 o
   1  15   1        6.08       17.46     10.76 o
   3  15   1       31.18       43.86     12.00 o
 -16   0   2      100.80      131.54     28.60 o
 -14   0   2        0.06       -1.81      7.21 o
 -12   0   2     1692.65     1716.93     43.16 o
 -10   0   2     1538.74     1518.75     27.34 o
  -8   0   2      931.13     1183.65     21.24 o
  -6   0   2       53.81       53.55      4.55 o
  -4   0   2     1154.31      959.42     14.40 o
  -2   0   2     1630.96     1658.56     16.12 o
   0   0   2     1709.06     1871.39     16.01 o
   2   0   2     1980.73     1725.20     23.79 o
   4   0   2      104.76      115.75      6.62 o
   6   0   2      837.57      971.84     23.02 o
   8   0   2     1944.83     1877.65     47.22 o
  10   0   2     1451.65     1563.05     46.06 o
  12   0   2        3.03       -3.34      9.67 o
  14   0   2       75.34       83.34     25.33 o
 -15   1   2        0.53        2.85      8.17 o
 -13   1   2       17.42       15.58      5.64 o
 -11   1   2     1733.68     1662.80     24.52 o
  -9   1   2      741.50      865.21     14.11 o
  -7   1   2     2136.56     2173.91     24.03 o
  -5   1   2       35.00       28.61      2.16 o
  -3   1   2     7805.13     7365.99     55.48 o
  -1   1   2      164.37      120.10      1.88 o
   1   1   2     9212.16     8670.13     65.18 o
   3   1   2      149.93      124.78      4.28 o
   5   1   2     3439.16     3515.75     39.11 o
   7   1   2      692.40      799.47     18.98 o
   9   1   2     1193.16     1184.71     26.55 o
  11   1   2      108.57      116.05     11.67 o
  13   1   2        1.67        7.68      8.55 o
 -16   2   2      149.08      201.07     17.69 o
 -14   2   2       56.94       61.03      7.46 o
 -12   2   2      369.32      349.64     15.13 o
 -10   2   2     1068.06     1116.79     23.44 o
  -8   2   2     3054.61     3269.00     34.38 o
  -6   2   2     2196.55     2361.43     24.90 o
  -4   2   2    20315.97    19286.88    135.79 o
  -2   2   2     9581.74     9149.22     72.27 o
   0   2   2    11021.05    10099.68     96.56 o
   2   2   2    16700.66    15645.28    110.93 o
   4   2   2     1858.09     1850.48     23.15 o
   6   2   2     2250.74     2318.89     29.54 o
   8   2   2      816.78      878.62     23.03 o
  10   2   2      242.32      222.18      9.89 o
  12   2   2       33.96       53.52     13.74 o
  14   2   2      116.06      194.71     23.53 o
 -15   3   2       24.31       19.50      9.37 o
 -13   3   2       56.81       33.45      6.61 o
 -11   3   2      313.74      299.72     11.65 o
  -9   3   2      186.15      196.82      7.42 o
  -7   3   2        1.22        2.03      2.63 o
  -5   3   2     3823.21     4403.21     38.28 o
  -3   3   2      692.71      575.43      6.81 o
  -1   3   2       27.54       21.86      3.17 o
   1   3   2      785.01      699.73      7.62 o
   3   3   2     2603.58     2880.12     27.24 o
   5   3   2        3.02        5.67      3.35 o
   7   3   2      240.00      260.97     12.55 o
   9   3   2      130.43      123.45     10.83 o
  11   3   2       51.20       42.68      9.05 o
  13   3   2       15.22       13.23      8.86 o
 -16   4   2       65.75      101.44     17.36 o
 -14   4   2        9.52       13.98     11.83 o
 -12   4   2     1452.39     1477.97     32.06 o
 -10   4   2       18.19        2.22      5.09 o
  -8   4   2        9.43        0.26      2.78 o
  -6   4   2     1911.89     2038.10     22.65 o
  -4   4   2     1084.72     1231.10     22.46 o
  -2   4   2     5022.73     5196.11     50.59 o
   0   4   2     4701.57     4949.04     53.27 o
   2   4   2      619.36      711.67      9.79 o
   4   4   2     2496.51     2576.84     27.77 o
   6   4   2       36.66       25.42      5.51 o
   8   4   2      154.61      119.61     10.05 o
  10   4   2     1178.97     1180.97     29.00 o
  12   4   2        3.91       15.92      8.36 o
 -15   5   2       15.77        8.17     12.91 o
 -13   5   2        7.67       14.57      7.70 o
 -11   5   2      328.89      285.58     15.31 o
  -9   5   2       86.25       91.57      7.45 o
  -7   5   2      267.18      306.28      7.49 o
  -5   5   2     2883.45     3187.95     34.57 o
  -3   5   2      140.02      178.97      5.57 o
  -1   5   2        0.79        1.28      2.52 o
   1   5   2      236.79      282.97      7.52 o
   3   5   2     2196.23     2410.91     26.05 o
   5   5   2       99.87      118.49      7.64 o
   7   5   2       53.64       64.27      5.89 o
   9   5   2      215.02      190.45     13.19 o
  11   5   2        0.26        0.43      7.67 o
  13   5   2        6.22       13.86     11.38 o
 -14   6   2        5.00        5.28     12.46 o
 -12   6   2      380.99      342.87     18.12 o
 -10   6   2      159.56      185.71     12.38 o
  -8   6   2       75.83       80.48      5.33 o
  -6   6   2        1.21        6.80      3.85 o
  -4   6   2      866.78     1035.94     14.61 o
  -2   6   2      658.29      619.52     13.89 o
   0   6   2      996.43      970.70     15.46 o
   2   6   2     1231.84     1368.23     18.33 o
   4   6   2        2.78        1.52      2.48 o
   6   6   2      215.43      216.66      8.38 o
   8   6   2      339.47      356.17     12.39 o
  10   6   2      507.75      473.91     16.07 o
  12   6   2        0.70        9.62      9.90 o
 -15   7   2        5.34       26.08     14.08 o
 -13   7   2       73.97       92.93     22.26 o
 -11   7   2      583.36      471.87     25.53 o
  -9   7   2      616.14      608.89     18.83 o
  -7   7   2        7.75        8.90      4.65 o
  -5   7   2       47.23       25.45      4.78 o
  -3   7   2      561.76      647.27     12.23 o
  -1   7   2       22.82       17.47      3.97 o
   1   7   2      332.25      417.33      9.63 o
   3   7   2        3.11       -3.14      3.65 o
   5   7   2       21.99       21.57      5.71 o
   7   7   2      402.74      408.43     17.13 o
   9   7   2      602.18      558.10     21.54 o
  11   7   2       65.81       74.66     11.00 o
 -14   8   2        0.62       19.35     13.72 o
 -12   8   2        2.60       17.67      9.58 o
 -10   8   2       39.76       52.84      9.23 o
  -8   8   2       12.83       -6.79      6.15 o
  -6   8   2      223.71      241.60     12.34 o
  -4   8   2       17.68       16.54      5.10 o
  -2   8   2       39.15       21.65      4.68 o
   0   8   2        3.06        2.89      4.27 o
   2   8   2       67.83       65.02      6.13 o
   4   8   2      249.58      246.44     14.47 o
   6   8   2        1.97      -10.69      7.96 o
   8   8   2       78.68       69.26      9.87 o
  10   8   2        4.73        9.05      7.89 o
  12   8   2        0.89      -13.61     10.46 o
 -13   9   2       27.85       33.45     13.43 o
 -11   9   2        1.92        2.93      9.38 o
  -9   9   2      905.47      795.14     27.16 o
  -7   9   2       49.41       47.31     14.37 o
  -5   9   2      368.17      389.85     17.07 o
  -3   9   2      401.94      385.74     10.24 o
  -1   9   2        1.16       -0.29      3.97 o
   1   9   2      236.53      218.13      9.16 o
   3   9   2      270.15      314.66     16.96 o
   5   9   2      130.72      145.04     13.39 o
   7   9   2      650.22      565.67     32.61 o
   9   9   2        0.09        1.62      7.52 o
  11   9   2       22.76       47.74     12.76 o
 -12  10   2       61.65       36.13     13.99 o
 -10  10   2        7.25        5.79     10.25 o
  -8  10   2        3.12        5.04      8.63 o
  -6  10   2        0.18       11.03      8.32 o
  -4  10   2     1401.31     1266.25     31.20 o
  -2  10   2      171.73      165.81     10.82 o
   0  10   2       80.76       65.28      7.88 o
   2  10   2     1076.27     1020.88     26.77 o
   4  10   2        3.48       11.10      8.84 o
   6  10   2        9.74       20.40      8.70 o
   8  10   2        3.35        0.74      8.49 o
  10  10   2       55.80       63.94     27.78 o
 -11  11   2        0.39      -12.80     12.66 o
  -9  11   2        8.61       -5.99     10.10 o
  -7  11   2       36.77       44.48     10.51 o
  -5  11   2      492.45      537.43     30.19 o
  -3  11   2        4.25       -0.82      4.78 o
  -1  11   2        7.11        8.32      5.92 o
   1  11   2        4.75        4.89      7.27 o
   3  11   2      696.33      718.29     33.48 o
   5  11   2       87.87       85.06     11.87 o
   7  11   2        8.98       -3.25      8.47 o
   9  11   2        0.23        5.72     13.28 o
 -10  12   2        0.45      -10.32     10.98 o
  -8  12   2        0.99       11.18     10.40 o
  -6  12   2        7.33        0.71      7.97 o
  -4  12   2      467.13      475.55     26.89 o
  -2  12   2      227.51      204.26     13.75 o
   0  12   2      287.85      245.90     22.23 o
   2  12   2      418.45      420.76     30.82 o
   4  12   2        5.17        3.69     11.27 o
   6  12   2        4.37       11.19      9.51 o
   8  12   2        0.14        9.20     13.05 o
  -9  13   2        6.29        1.98     12.15 o
  -7  13   2        4.38       -4.62     10.81 o
  -5  13   2        0.57        6.92     10.39 o
  -3  13   2      121.11      118.72     11.70 o
  -1  13   2        3.94       13.96      7.71 o
   1  13   2      211.71      207.82     14.68 o
   3  13   2        2.30        5.36      8.09 o
   5  13   2        2.69        6.99     11.92 o
   7  13   2        4.47       -4.53     13.37 o
  -8  14   2       33.32       22.31     14.48 o
  -6  14   2        1.63       -3.76     11.54 o
  -4  14   2      112.09      104.64     13.81 o
  -2  14   2       16.42        4.22      9.12 o
   0  14   2       15.32        4.37      8.72 o
   2  14   2      123.92      103.39     13.79 o
   4  14   2        5.79        4.00     12.12 o
   6  14   2       33.87       47.39     23.69 o
  -5  15   2        0.45        3.27     13.00 o
  -3  15   2        4.45       13.21     13.28 o
  -1  15   2        1.31        2.71      9.82 o
   1  15   2        0.00       -4.90      9.71 o
   3  15   2        0.20       34.82     36.15 o
 -15   1   3       35.51       31.10      7.53 o
 -13   1   3      637.54      613.33     15.21 o
 -11   1   3     2755.83     2814.49     30.81 o
  -9   1   3        5.03        1.10      2.62 o
  -7   1   3     1419.22     1702.80     18.30 o
  -5   1   3      220.25      164.19      4.13 o
  -3   1   3      838.12      694.85      6.02 o
  -1   1   3       20.84       20.32      1.15 o
   1   1   3     2835.14     2689.24     23.84 o
   3   1   3      497.20      471.01     12.61 o
   5   1   3       10.60        8.94      3.40 o
   7   1   3      208.59      188.40     11.05 o
   9   1   3      686.31      621.57     19.85 o
  11   1   3       16.06       16.17     13.09 o
  13   1   3        4.27        1.83     13.43 o
 -16   2   3        1.41        4.93      8.90 o
 -14   2   3      809.03      748.90     27.12 o
 -12   2   3      389.39      387.79     12.20 o
 -10   2   3     1635.21     1760.29     22.99 o
  -8   2   3     3703.83     4017.51     40.28 o
  -6   2   3     5820.05     5986.64     54.61 o
  -4   2   3     2929.95     2939.46     22.92 o
  -2   2   3      123.83       96.22      3.11 o
   0   2   3      123.81      110.54      2.65 o
   2   2   3      695.30      708.55      9.04 o
   4   2   3     1505.06     1614.14     19.01 o
   6   2   3       78.66       70.47      5.79 o
   8   2   3      259.53      241.60     13.32 o
  10   2   3       61.02       50.91     11.26 o
  12   2   3        8.95       10.72      8.78 o
 -15   3   3       65.78       48.65     14.30 o
 -13   3   3       17.65       12.67      6.17 o
 -11   3   3     2939.31     2932.39     39.74 o
  -9   3   3      154.37      129.30      7.64 o
  -7   3   3    11355.05    11824.54    104.21 o
  -5   3   3        1.22        7.38      1.84 o
  -3   3   3      125.13      120.54      3.62 o
  -1   3   3     2909.86     2937.09     25.66 o
   1   3   3       68.91       66.62      2.64 o
   3   3   3       73.79      101.47      4.64 o
   5   3   3     1230.80     1342.53     20.40 o
   7   3   3      413.69      423.17     14.99 o
   9   3   3      307.52      327.40     16.73 o
  11   3   3       22.07       29.45      9.14 o
  13   3   3       79.84      105.31     19.31 o
 -16   4   3        0.04       -7.28      8.74 o
 -14   4   3      123.84      124.89     17.59 o
 -12   4   3      212.81      201.39     10.79 o
 -10   4   3       26.98       42.14      6.96 o
  -8   4   3       78.92       88.19      4.56 o
  -6   4   3     2290.85     2642.14     25.62 o
  -4   4   3      604.41      615.97      9.33 o
  -2   4   3       70.25       63.97      3.46 o
   0   4   3     1009.76     1078.99     12.92 o
   2   4   3       57.02       58.07      4.00 o
   4   4   3        9.74       12.40      2.96 o
   6   4   3       12.57        8.05      3.81 o
   8   4   3       53.01       32.43      7.35 o
  10   4   3       71.03       84.92     10.61 o
  12   4   3        7.68       -6.11     11.54 o
 -15   5   3       50.98       92.91     17.47 o
 -13   5   3      632.36      569.18     23.76 o
 -11   5   3       35.59       28.12      5.64 o
  -9   5   3      125.72      111.06      7.48 o
  -7   5   3      292.96      332.76      9.02 o
  -5   5   3      843.01      801.07     12.29 o
  -3   5   3      752.95      727.55     12.21 o
  -1   5   3     1227.54     1285.00     27.88 o
   1   5   3       71.27       80.68      4.87 o
   3   5   3      319.87      356.07      8.09 o
   5   5   3      671.97      673.34     13.30 o
   7   5   3      111.12      119.35      8.70 o
   9   5   3      191.38      209.94     11.65 o
  11   5   3       20.94       13.45      9.55 o
 -14   6   3       51.55       46.16     14.44 o
 -12   6   3      980.10     1007.55     41.04 o
 -10   6   3      588.70      529.52     18.64 o
  -8   6   3       68.48       87.71      6.09 o
  -6   6   3     2406.09     2506.94     33.94 o
  -4   6   3     1458.54     1612.27     24.28 o
  -2   6   3      874.48      883.15     18.74 o
   0   6   3       44.60       40.78      3.83 o
   2   6   3       10.50        6.09      2.69 o
   4   6   3        5.72        5.33      3.04 o
   6   6   3       20.01       18.93      4.43 o
   8   6   3      487.89      492.84     14.75 o
  10   6   3        0.43        5.98      5.85 o
  12   6   3        8.71       24.09     15.01 o
 -15   7   3      110.89      130.80     30.23 o
 -13   7   3       61.98       21.70     11.68 o
 -11   7   3      142.91      148.08     13.90 o
  -9   7   3      286.53      301.64      9.05 o
  -7   7   3      352.86      356.17     12.14 o
  -5   7   3        3.52       -3.41      2.28 o
  -3   7   3      140.49      158.13      6.74 o
  -1   7   3       21.60       17.24      4.55 o
   1   7   3      280.53      272.94     13.79 o
   3   7   3      139.48      156.79      8.69 o
   5   7   3      481.39      466.67     11.89 o
   7   7   3      404.84      382.26     12.89 o
   9   7   3        5.90        2.27      7.53 o
  11   7   3        7.69       22.49     14.15 o
 -14   8   3        6.29       11.06     12.50 o
 -12   8   3      129.97      131.56     17.56 o
 -10   8   3      118.79       71.28     12.37 o
  -8   8   3      213.83      248.79     15.27 o
  -6   8   3      384.41      442.05     13.07 o
  -4   8   3        3.07        7.29      3.03 o
  -2   8   3      172.12      168.26      8.63 o
   0   8   3     2162.85     2288.40     36.61 o
   2   8   3       72.53       75.26      6.20 o
   4   8   3       44.59       44.37      5.04 o
   6   8   3      186.38      164.93     12.06 o
   8   8   3        0.04       -0.15      7.28 o
  10   8   3        1.50       -0.12      8.89 o
 -13   9   3      130.80      165.88     21.03 o
 -11   9   3       64.01       41.42     13.89 o
  -9   9   3     1058.05      983.21     29.16 o
  -7   9   3     2635.20     2643.99     50.94 o
  -5   9   3      626.22      645.85     18.86 o
  -3   9   3      693.62      644.61     16.75 o
  -1   9   3       20.92       17.67      4.83 o
   1   9   3       76.16      113.89      7.20 o
   3   9   3        0.06        4.97      7.33 o
   5   9   3     1034.26     1072.37     36.30 o
   7   9   3       41.74       32.08      8.83 o
   9   9   3       11.38       10.86     10.05 o
 -12  10   3        9.40       15.48     12.70 o
 -10  10   3      161.37      123.22     32.27 o
  -8  10   3     1400.62     1469.27     37.26 o
  -6  10   3     2989.55     3121.12     57.94 o
  -4  10   3       30.09       19.03      4.63 o
  -2  10   3      153.99      162.77      9.63 o
   0  10   3      926.60      974.33     25.18 o
   2  10   3      359.05      315.02     24.47 o
   4  10   3      690.37      691.62     38.71 o
   6  10   3      563.35      526.05     30.55 o
   8  10   3       19.80       20.11     21.24 o
  10  10   3        2.88       -2.23     14.01 o
 -11  11   3       20.78       22.09     12.70 o
  -9  11   3       46.62       25.89     11.92 o
  -7  11   3      756.32      707.98     25.48 o
  -5  11   3      136.84      130.76     13.05 o
  -3  11   3      861.77      811.11     17.79 o
  -1  11   3      142.93      155.20     11.42 o
   1  11   3       73.63       76.85     10.81 o
   3  11   3        0.04       -9.93      7.91 o
   5  11   3      191.78      178.08     33.79 o
   7  11   3       12.03       25.37     12.54 o
   9  11   3       13.47       20.02     19.20 o
 -10  12   3       63.60       47.07     14.72 o
  -8  12   3       21.43       40.55     13.43 o
  -6  12   3        8.07        1.62      9.38 o
  -4  12   3      520.49      520.16     29.78 o
  -2  12   3       63.73       51.28      9.33 o
   0  12   3        7.51       -6.22      7.27 o
   2  12   3       35.48       46.01     10.26 o
   4  12   3        2.60       -2.86     10.29 o
   6  12   3        0.78       -0.84     12.46 o
   8  12   3      124.42      198.54     34.32 o
  -9  13   3        5.34        2.39     12.67 o
  -7  13   3       56.10       62.82     15.93 o
  -5  13   3       13.22       22.86      9.25 o
  -3  13   3       61.54       44.46     10.76 o
  -1  13   3       17.21        0.21      8.33 o
   1  13   3       24.59       28.79     10.26 o
   3  13   3        0.04       -9.89     16.14 o
   5  13   3        8.77      -23.29     15.52 o
  -8  14   3        0.06        0.76     11.96 o
  -6  14   3      131.91      147.09     19.66 o
  -4  14   3       16.14       42.20     21.04 o
  -2  14   3       14.02       31.81     11.73 o
   0  14   3       66.71       78.35     14.13 o
   2  14   3        2.25        0.82     17.57 o
   4  14   3        7.45       35.13     20.43 o
  -5  15   3       13.88       41.59     14.19 o
  -3  15   3       14.00       30.84     13.78 o
  -1  15   3        3.95       -7.57     11.19 o
   1  15   3        0.39       -8.96     11.96 o
   3  15   3       19.09       14.71     17.98 o
 -16   0   4       51.63      113.05     22.06 o
 -14   0   4     1528.27     1643.00     56.99 o
 -12   0   4      948.01      904.02     21.79 o
 -10   0   4      622.08      667.58     16.38 o
  -8   0   4     3565.02     3672.24     48.41 o
  -6   0   4      171.16      154.57      7.17 o
  -4   0   4     2987.84     2647.02     24.40 o
   0   0   4     3027.27     2868.36     31.82 o
   2   0   4      166.02      156.89      8.01 o
   4   0   4     2971.42     2955.62     48.74 o
   6   0   4      100.20       96.23      9.66 o
   8   0   4        4.82       -1.94      8.99 o
  10   0   4     1462.53     1508.21     48.52 o
  12   0   4       26.81       21.65     20.02 o
 -17   1   4        7.70        0.68     10.82 o
 -15   1   4        0.03       -4.62      6.14 o
 -13   1   4      969.01      966.46     23.45 o
 -11   1   4      137.24      143.21      7.25 o
  -9   1   4       19.49       28.23      3.32 o
  -7   1   4     1132.00     1139.74     15.50 o
  -5   1   4     2217.06     2129.87     16.73 o
  -3   1   4    10096.25    10618.06     71.56 o
  -1   1   4    27080.92    26832.54    221.83 o
   1   1   4     2026.94     1973.24     24.19 o
   3   1   4     1910.53     1913.79     23.76 o
   5   1   4      305.47      386.92     10.45 o
   7   1   4      257.38      250.20     12.94 o
   9   1   4      879.74      921.89     24.91 o
  11   1   4        3.77        6.09     11.22 o
 -16   2   4        0.63      -10.89      7.26 o
 -14   2   4        1.38        9.69      6.64 o
 -12   2   4      477.63      461.86     12.97 o
 -10   2   4       74.97       81.74      4.98 o
  -8   2   4       16.37       17.69      2.92 o
  -6   2   4      620.19      630.63      9.38 o
  -4   2   4     2973.53     2742.61     20.59 o
  -2   2   4    24649.81    24808.54    172.54 o
   0   2   4     3381.03     3111.24     27.42 o
   2   2   4      370.31      383.38      6.82 o
   4   2   4       38.64       38.34      3.71 o
   6   2   4      223.41      227.89     11.24 o
   8   2   4      100.70       89.76     10.03 o
  10   2   4       36.89       44.40     11.56 o
  12   2   4        3.36        5.31     13.00 o
 -17   3   4       49.51       28.76     12.58 o
 -15   3   4        7.82        2.14      6.61 o
 -13   3   4       65.88       55.07      6.73 o
 -11   3   4      111.26      103.97      6.58 o
  -9   3   4        9.44       10.70      3.18 o
  -7   3   4        5.85        1.51      2.41 o
  -5   3   4     1639.14     1731.11     18.40 o
  -3   3   4     1687.25     1625.21     15.77 o
  -1   3   4      109.02      106.12      3.54 o
   1   3   4     1312.32     1346.11     14.27 o
   3   3   4       48.38       37.16      2.89 o
   5   3   4        0.09       -0.71      3.04 o
   7   3   4       57.77       60.45      7.98 o
   9   3   4      183.03      181.61     13.68 o
  11   3   4        3.54       -6.46     12.26 o
 -16   4   4       64.55       71.77     12.77 o
 -14   4   4        1.30       -5.99      5.93 o
 -12   4   4     1296.04     1261.53     23.74 o
 -10   4   4      221.48      232.63      9.75 o
  -8   4   4     3215.26     3303.36     34.72 o
  -6   4   4     2834.22     3029.31     32.81 o
  -4   4   4       13.30       15.81      2.15 o
  -2   4   4      126.87      109.29      4.40 o
   0   4   4       93.78       95.18      3.70 o
   2   4   4     2360.21     2424.31     24.04 o
   4   4   4     1860.68     1872.02     26.98 o
   6   4   4      410.45      411.67     11.42 o
   8   4   4     1379.85     1421.10     26.62 o
  10   4   4        8.24       20.46      9.63 o
  12   4   4       54.42       63.22     16.98 o
 -15   5   4        1.12        0.01      7.90 o
 -13   5   4      242.71      194.88     13.67 o
 -11   5   4       97.18      104.83      7.81 o
  -9   5   4       26.66       49.63      4.53 o
  -7   5   4      221.02      202.54      7.02 o
  -5   5   4     2289.85     2514.87     27.81 o
  -3   5   4      130.76      148.89      5.92 o
  -1   5   4      135.61      172.39      8.01 o
   1   5   4     2297.45     2641.85     24.19 o
   3   5   4      297.62      306.61      8.19 o
   5   5   4        0.02       -1.77      3.25 o
   7   5   4       67.60       68.10      7.21 o
   9   5   4      205.34      215.53     12.05 o
  11   5   4       10.10        5.80      8.23 o
 -16   6   4        3.39        4.03      8.72 o
 -14   6   4       19.63       20.95     12.04 o
 -12   6   4      409.68      363.49     35.65 o
 -10   6   4       98.73       98.71      7.46 o
  -8   6   4      145.96      159.82      7.24 o
  -6   6   4       30.26       34.10      4.54 o
  -4   6   4      101.68       81.50      5.16 o
  -2   6   4      666.87      731.86     13.46 o
   0   6   4      595.93      658.70     13.65 o
   2   6   4       65.23       74.76      4.10 o
   4   6   4      236.48      222.38     10.99 o
   6   6   4      463.84      457.84     13.23 o
   8   6   4      616.34      619.36     17.23 o
  10   6   4        2.70        0.81     11.83 o
 -15   7   4        0.36       14.04     12.54 o
 -13   7   4       40.96       21.42     11.51 o
 -11   7   4       18.99       16.12      7.55 o
  -9   7   4      192.56      181.56      8.01 o
  -7   7   4      390.28      426.39     14.86 o
  -5   7   4        6.11        1.38      2.86 o
  -3   7   4     5084.99     5489.06     56.72 o
  -1   7   4     5148.33     5516.87     71.08 o
   1   7   4       38.04       30.85      4.77 o
   3   7   4      322.61      358.11      8.19 o
   5   7   4       84.62       86.32      7.63 o
   7   7   4       13.58        7.68      6.10 o
   9   7   4        7.56       14.44      9.88 o
  11   7   4        6.09       14.03     13.78 o
 -14   8   4       42.08       49.67     13.86 o
 -12   8   4        7.81        2.04      9.82 o
 -10   8   4      310.23      313.58     18.47 o
  -8   8   4      489.24      488.54     14.83 o
  -6   8   4      251.09      256.16     10.11 o
  -4   8   4       71.27       82.69      5.64 o
  -2   8   4     3330.83     3664.74     47.83 o
   0   8   4      681.93      671.31     17.36 o
   2   8   4       71.24       81.65      5.52 o
   4   8   4      474.35      482.01     19.65 o
   6   8   4      406.27      395.44     14.26 o
   8   8   4        1.31        0.87      8.53 o
  10   8   4        2.56        4.90     12.42 o
 -13   9   4        6.77        8.01     29.41 o
 -11   9   4      117.02       98.02     15.88 o
  -9   9   4      253.76      240.03     16.66 o
  -7   9   4       28.20       28.55      8.14 o
  -5   9   4       38.74       39.41      4.66 o
  -3   9   4      655.52      677.06     16.63 o
  -1   9   4      296.72      301.81     18.14 o
   1   9   4      133.42      124.64     12.04 o
   3   9   4       34.77       39.99      5.93 o
   5   9   4       38.89       28.16      9.51 o
   7   9   4       31.01       21.12      9.81 o
   9   9   4        9.45        9.99     12.76 o
 -12  10   4       29.98       50.53     13.66 o
 -10  10   4      124.50      124.98     17.61 o
  -8  10   4       93.78       93.79     12.09 o
  -6  10   4        2.82       -3.13      7.38 o
  -4  10   4      558.19      542.20     13.83 o
  -2  10   4       28.05       30.41      6.80 o
   0  10   4      239.82      248.50     15.39 o
   2  10   4       19.73       15.73      8.03 o
   4  10   4      125.53      164.71     21.39 o
   6  10   4       87.56       85.17     20.83 o
   8  10   4       16.31       62.50     21.65 o
 -11  11   4       16.26       17.75     11.48 o
  -9  11   4      428.23      475.80     30.39 o
  -7  11   4      314.82      320.31     52.70 o
  -5  11   4      343.27      366.31     12.35 o
  -3  11   4      104.66       93.42      7.78 o
  -1  11   4      120.08       91.73      9.85 o
   1  11   4      354.70      379.51     20.64 o
   3  11   4      200.43      202.24     16.35 o
   5  11   4      310.94      378.20     58.62 o
   7  11   4        1.64        0.82     16.34 o
 -10  12   4        6.79       24.89     12.91 o
  -8  12   4       16.33        0.92     10.47 o
  -6  12   4        0.82      -17.85     13.07 o
  -4  12   4      871.42      843.35     20.77 o
  -2  12   4     1141.02     1185.40     26.22 o
   0  12   4      811.95      797.80     33.79 o
   2  12   4       15.11      -10.91     13.07 o
   4  12   4       42.46       -1.23     16.34 o
   6  12   4        4.40      -10.21     15.12 o
  -9  13   4        6.95        2.13     11.68 o
  -7  13   4        2.79        7.08     12.46 o
  -5  13   4       61.47       43.10     13.00 o
  -3  13   4      357.66      347.71     21.39 o
  -1  13   4      329.21      325.29     20.89 o
   1  13   4      197.06      207.94     31.86 o
   3  13   4        0.76      -16.75     13.48 o
   5  13   4       16.04        9.80     17.98 o
  -8  14   4        8.75        4.91     13.28 o
  -6  14   4        2.21        2.41     11.99 o
  -4  14   4        3.01       14.89     11.97 o
  -2  14   4       42.74       17.28     13.28 o
   0  14   4       36.11       42.66     17.77 o
   2  14   4        4.33        8.17     19.20 o
   4  14   4       12.06       26.15     20.83 o
  -5  15   4        3.63       10.92     13.25 o
  -3  15   4        1.22      -11.03     10.98 o
  -1  15   4       21.56       50.39     15.00 o
   1  15   4        2.64        0.65     12.38 o
 -17   1   5        0.14       -0.11      7.45 o
 -15   1   5       11.67        9.87      6.54 o
 -13   1   5      553.25      497.04     15.65 o
 -11   1   5       36.72       32.48      4.03 o
  -9   1   5       41.29       45.16      5.04 o
  -7   1   5      248.85      223.70      5.35 o
  -5   1   5      452.95      449.70      6.15 o
  -3   1   5     5026.58     4456.57     39.91 o
  -1   1   5      432.72      431.42      6.21 o
   1   1   5       31.99       34.55      3.48 o
   3   1   5      425.55      423.33      9.14 o
   5   1   5        1.71       -2.59      3.43 o
   7   1   5      855.80      876.22     22.51 o
   9   1   5      417.15      433.93     19.86 o
  11   1   5       37.60       46.15     14.43 o
 -16   2   5       29.74       31.56      8.08 o
 -14   2   5      161.75      152.25     11.32 o
 -12   2   5      484.79      460.58     10.98 o
 -10   2   5        3.43        4.12      2.95 o
  -8   2   5     1536.65     1571.92     18.95 o
  -6   2   5        0.66        1.29      1.77 o
  -4   2   5        0.06       -1.96      1.31 o
  -2   2   5      804.18      637.67      7.87 o
   0   2   5       91.99       79.23      3.34 o
   2   2   5     1478.65     1629.22     19.47 o
   4   2   5     1492.93     1554.23     20.64 o
   6   2   5      495.10      519.47     16.05 o
   8   2   5      440.22      471.28     20.99 o
  10   2   5      403.38      424.79     29.89 o
 -17   3   5       87.14      127.74     15.19 o
 -15   3   5       11.29       -8.67      6.87 o
 -13   3   5      483.36      494.51     15.00 o
 -11   3   5      453.03      405.91      9.70 o
  -9   3   5      327.89      322.61     12.65 o
  -7   3   5      212.39      191.43      6.03 o
  -5   3   5      293.31      315.42      5.82 o
  -3   3   5      360.40      344.76      9.74 o
  -1   3   5     2092.09     2028.55     18.59 o
   1   3   5        9.13        9.32      1.87 o
   3   3   5     4647.21     4960.29     45.00 o
   5   3   5      477.36      495.19     12.64 o
   7   3   5      899.47      974.98     21.16 o
   9   3   5        8.25        6.54     11.51 o
  11   3   5       14.89       18.23     12.38 o
 -16   4   5        1.51       -9.95      8.05 o
 -14   4   5      163.28      178.23     12.19 o
 -12   4   5        2.59        1.22      4.55 o
 -10   4   5       46.94       47.55      6.56 o
  -8   4   5       82.14       80.34      5.18 o
  -6   4   5       35.34       42.90      3.29 o
  -4   4   5       98.10      101.95      4.80 o
  -2   4   5      294.70      266.88      5.91 o
   0   4   5        0.64        2.39      1.89 o
   2   4   5      603.03      604.79      9.70 o
   4   4   5      155.16      170.32      7.35 o
   6   4   5        3.77        8.50      4.99 o
   8   4   5        9.98       18.14      6.12 o
  10   4   5       26.17       24.70      9.46 o
 -15   5   5        9.26       10.23     11.17 o
 -13   5   5       50.81       47.42     14.64 o
 -11   5   5        4.22        7.26      4.21 o
  -9   5   5      165.57      176.54      7.20 o
  -7   5   5       27.82       45.95      7.19 o
  -5   5   5       20.60       11.45      2.76 o
  -3   5   5      205.90      205.39      5.79 o
  -1   5   5       15.99       17.35      2.27 o
   1   5   5      388.10      390.96      7.77 o
   3   5   5      164.80      167.36      7.10 o
   5   5   5        0.06        1.04      4.14 o
   7   5   5       17.49       11.79      5.91 o
   9   5   5      513.15      492.32     21.73 o
  11   5   5       16.06       12.88     19.40 o
 -16   6   5       44.40       56.89     11.91 o
 -14   6   5        2.40        9.80     10.69 o
 -12   6   5      309.42      306.46     23.49 o
 -10   6   5        3.45        5.66      4.22 o
  -8   6   5       10.24        4.15      3.85 o
  -6   6   5      108.36      102.08      8.62 o
  -4   6   5        6.94        6.15      2.96 o
  -2   6   5      828.48      887.60     15.24 o
   0   6   5      704.80      787.48     13.59 o
   2   6   5      699.89      702.15     11.20 o
   4   6   5       27.25       21.97      4.31 o
   6   6   5      365.00      377.94     13.81 o
   8   6   5      184.11      197.87     15.08 o
  10   6   5       18.97        4.13     12.07 o
 -15   7   5        4.14        2.62     11.12 o
 -13   7   5       14.47       21.46     11.44 o
 -11   7   5      246.55      217.75     19.20 o
  -9   7   5      287.77      282.72     11.97 o
  -7   7   5       10.12       10.83      4.27 o
  -5   7   5      338.35      343.24      9.12 o
  -3   7   5       32.84       25.16      3.87 o
  -1   7   5       89.50       92.48      6.24 o
   1   7   5      115.45      108.00      6.20 o
   3   7   5      333.17      360.48      8.29 o
   5   7   5      212.65      209.81     10.40 o
   7   7   5        1.64       -6.63      5.91 o
   9   7   5      113.68      116.40     26.76 o
 -14   8   5        2.09        4.90     10.98 o
 -12   8   5        0.28       -4.99      8.94 o
 -10   8   5      232.97      280.13     21.20 o
  -8   8   5      131.61      151.74     10.50 o
  -6   8   5        2.72       -1.52      3.24 o
  -4   8   5     1714.84     1692.18     23.44 o
  -2   8   5      111.27       90.24      6.66 o
   0   8   5        6.57        3.54      4.50 o
   2   8   5      363.61      369.39     10.92 o
   4   8   5      177.54      164.95     10.01 o
   6   8   5       42.49       25.89     10.75 o
   8   8   5       63.28       47.75     15.16 o
 -13   9   5        0.20      -12.55      9.60 o
 -11   9   5      150.76      147.98     17.61 o
  -9   9   5      785.74      835.90     32.20 o
  -7   9   5        2.09        4.31      6.52 o
  -5   9   5      318.68      325.28      9.85 o
  -3   9   5       28.67       23.43      4.43 o
  -1   9   5       39.84       50.75      8.28 o
   1   9   5       91.98      107.06      8.19 o
   3   9   5     2014.50     1979.68     40.16 o
   5   9   5      414.50      402.86     27.58 o
   7   9   5       86.89       81.91     16.47 o
   9   9   5       51.72       78.29     37.99 o
 -14  10   5       15.18       -0.35     12.09 o
 -12  10   5        7.24        9.71     10.58 o
 -10  10   5      185.90      177.29     18.55 o
  -8  10   5      802.07      786.07     31.62 o
  -6  10   5      261.00      279.62     11.58 o
  -4  10   5      223.62      267.38     10.96 o
  -2  10   5        3.82        7.73      4.80 o
   0  10   5       61.80       64.40      9.88 o
   2  10   5     1446.68     1482.83     38.92 o
   4  10   5      817.84      860.85     36.11 o
   6  10   5      148.53      129.91     25.74 o
   8  10   5        0.59       -5.72     18.38 o
 -13  11   5       22.02       37.29     14.59 o
 -11  11   5       54.81       54.14     14.87 o
  -9  11   5      184.46      207.33     20.51 o
  -7  11   5        0.76      -12.34      8.23 o
  -5  11   5      116.97      122.17      9.45 o
  -3  11   5       76.52       75.25      8.12 o
  -1  11   5      275.38      271.54     30.03 o
   1  11   5        0.76       -9.80     13.48 o
   3  11   5      570.70      552.32     40.85 o
   5  11   5       13.48       17.16     17.16 o
   7  11   5       22.71       13.48     20.02 o
 -12  12   5       39.12       51.96     15.86 o
 -10  12   5       16.36       13.39     11.86 o
  -8  12   5        2.95        7.98     18.18 o
  -6  12   5        6.31        8.16     10.64 o
  -4  12   5        5.46        8.47      6.88 o
  -2  12   5       45.04       36.09      8.55 o
   0  12   5      358.45      331.72     36.36 o
   2  12   5        2.62      -17.16     13.48 o
   4  12   5        4.77        2.04     16.75 o
   6  12   5       53.28       24.51     22.47 o
  -9  13   5       18.76       32.43     14.01 o
  -7  13   5        2.16       17.58     12.25 o
  -5  13   5        0.46       -2.07     10.18 o
  -3  13   5       13.58       19.34      8.18 o
  -1  13   5       72.14       72.35     15.93 o
   1  13   5        5.39       11.03     17.57 o
   3  13   5       24.31        0.00     15.12 o
   5  13   5        3.62       -1.23     17.57 o
  -8  14   5        0.20        3.78     10.93 o
  -6  14   5        7.38       16.97     12.56 o
  -4  14   5       46.37       39.97     13.83 o
  -2  14   5       22.82       47.58     14.43 o
   0  14   5        0.04       20.82     12.96 o
   2  14   5       66.07       80.89     25.74 o
  -5  15   5       15.66       12.74     13.12 o
  -3  15   5        0.67       -1.56     12.26 o
  -1  15   5        0.01       10.59     19.61 o
 -16   0   6        0.00       -8.50     10.01 o
 -14   0   6      936.05     1016.53     75.78 o
 -12   0   6      357.96      354.34     14.21 o
 -10   0   6      470.37      479.27     13.07 o
  -8   0   6       36.43       40.02      4.30 o
  -6   0   6       19.32       19.97      2.55 o
  -4   0   6      712.51      615.45     19.20 o
  -2   0   6      721.59      719.39     10.64 o
   0   0   6      453.67      443.00     10.43 o
   2   0   6      159.43      169.25      9.57 o
   4   0   6      269.93      260.88     13.91 o
   6   0   6      727.46      777.22     29.03 o
   8   0   6      619.73      654.45     43.71 o
  10   0   6        8.90       42.08     19.20 o
 -17   1   6        7.05       24.83      8.32 o
 -15   1   6        0.61       -4.12      7.72 o
 -13   1   6     1339.98     1335.61     29.54 o
 -11   1   6      324.58      315.03     14.51 o
  -9   1   6      183.20      175.15      5.96 o
  -7   1   6       12.49       14.30      2.11 o
  -5   1   6      830.26      866.10      8.94 o
  -3   1   6      251.66      240.67      4.83 o
  -1   1   6     1642.07     1720.18     16.19 o
   1   1   6      103.69      115.53      4.67 o
   3   1   6     1349.06     1280.98     17.89 o
   5   1   6      290.24      301.18     10.24 o
   7   1   6      498.41      474.37     17.95 o
   9   1   6      135.60      101.16     17.32 o
  11   1   6        3.11       -0.45     12.27 o
 -16   2   6       37.01       50.24      9.03 o
 -14   2   6      351.67      358.74     16.49 o
 -12   2   6      365.52      437.53     10.40 o
 -10   2   6     1147.68     1168.90     16.70 o
  -8   2   6      771.25      716.58     10.34 o
  -6   2   6     3325.37     3291.82     29.52 o
  -4   2   6     1272.45     1351.94     13.85 o
  -2   2   6     1759.97     1683.68     15.59 o
   0   2   6     1998.93     1874.04     18.23 o
   2   2   6      452.81      390.45     14.59 o
   4   2   6      454.22      453.26     10.89 o
   6   2   6      186.27      191.42     10.42 o
   8   2   6      128.39      112.74     14.83 o
  10   2   6       10.11       19.11      9.71 o
 -17   3   6       13.68       11.95      8.98 o
 -15   3   6       34.16       31.65      7.81 o
 -13   3   6      309.43      336.92     15.17 o
 -11   3   6       78.40       73.53      6.25 o
  -9   3   6       21.17       24.94      3.23 o
  -7   3   6     1249.39     1273.32     15.77 o
  -5   3   6       89.98       67.31      2.91 o
  -3   3   6       76.91       73.70      3.44 o
  -1   3   6      168.75      161.44      4.62 o
   1   3   6      372.15      337.82     11.70 o
   3   3   6        0.01        0.22      3.16 o
   5   3   6      139.95      135.53      7.44 o
   7   3   6       23.68       18.60      7.92 o
   9   3   6       23.67       19.68      9.12 o
 -16   4   6        9.16        8.60      7.55 o
 -14   4   6      774.24      792.39     21.73 o
 -12   4   6        2.79        5.77      4.89 o
 -10   4   6        2.26       -3.71      2.47 o
  -8   4   6      349.82      325.73     13.27 o
  -6   4   6      197.58      177.42      5.40 o
  -4   4   6      799.18      831.80     11.22 o
  -2   4   6      673.85      638.86     10.83 o
   0   4   6        6.08        0.79      1.95 o
   2   4   6      852.16      823.64     13.63 o
   4   4   6       29.67       43.69      4.84 o
   6   4   6      213.48      241.08     21.81 o
   8   4   6      435.15      407.54     19.86 o
  10   4   6        0.22        7.67     17.21 o
 -17   5   6       18.80       34.42     11.49 o
 -15   5   6       34.10       31.79      8.18 o
 -13   5   6      294.99      293.82     14.71 o
 -11   5   6       34.98       38.73      4.48 o
  -9   5   6      157.00      141.52      7.07 o
  -7   5   6     1278.72     1422.76     19.35 o
  -5   5   6       39.65       40.37      3.37 o
  -3   5   6        3.99        0.77      2.41 o
  -1   5   6       95.58       90.24      6.10 o
   1   5   6      629.89      662.98     11.18 o
   3   5   6        2.91        6.27      3.52 o
   5   5   6       10.16       16.56      5.45 o
   7   5   6       91.95       86.13     10.93 o
   9   5   6        1.80        5.15      8.71 o
 -16   6   6        3.31        6.28      9.39 o
 -14   6   6      167.78      138.62     14.51 o
 -12   6   6        2.63       11.25      7.05 o
 -10   6   6        3.89        2.98      5.09 o
  -8   6   6        0.55       -1.79      3.15 o
  -6   6   6      114.98      118.41      5.46 o
  -4   6   6      202.06      218.84      6.90 o
  -2   6   6      506.43      507.75     11.09 o
   0   6   6      400.48      351.22     12.22 o
   2   6   6       27.10       40.67      3.86 o
   4   6   6      181.90      201.06     11.01 o
   6   6   6      196.29      206.59     14.40 o
   8   6   6      352.55      346.56     23.37 o
 -15   7   6       36.30       37.54     10.29 o
 -13   7   6      229.97      205.04     20.21 o
 -11   7   6      419.05      402.04     30.84 o
  -9   7   6       13.60        8.01      4.46 o
  -7   7   6       55.19       51.49      7.03 o
  -5   7   6      211.64      213.61      8.49 o
  -3   7   6       49.49       61.88      4.93 o
  -1   7   6       29.38       25.22      3.79 o
   1   7   6        0.17        2.17      3.13 o
   3   7   6       42.10       35.12      4.12 o
   5   7   6      121.68      104.77      9.45 o
   7   7   6      230.87      267.80     16.89 o
   9   7   6       30.31       36.47     22.06 o
 -14   8   6        8.36       30.59     11.99 o
 -12   8   6        7.77        4.16     10.54 o
 -10   8   6       58.19       39.41     19.81 o
  -8   8   6       64.62       63.07      7.40 o
  -6   8   6        1.47        2.78      3.33 o
  -4   8   6       98.15      108.27     10.44 o
  -2   8   6       22.07       24.12      4.21 o
   0   8   6       67.45       75.72      5.92 o
   2   8   6      105.48      110.25      9.15 o
   4   8   6        7.31       -0.10      7.05 o
   6   8   6       63.38       54.47     14.53 o
   8   8   6       20.68       37.16     17.57 o
 -13   9   6        5.13       13.45     12.66 o
 -11   9   6      553.52      547.09     27.73 o
  -9   9   6        1.35        2.06      9.36 o
  -7   9   6      121.83      132.81      8.77 o
  -5   9   6      186.19      199.73      8.76 o
  -3   9   6        4.62        2.73      3.89 o
  -1   9   6       36.30       26.32      5.32 o
   1   9   6       29.23       39.13      6.59 o
   3   9   6       85.76      116.84     22.88 o
   5   9   6      216.07      212.02     29.82 o
   7   9   6        0.00       20.11     13.28 o
 -14  10   6       23.22       20.49     15.93 o
 -12  10   6        3.05        3.42     10.06 o
 -10  10   6        1.63        4.44     10.10 o
  -8  10   6        0.64       -9.51      8.81 o
  -6  10   6      722.66      760.94     19.01 o
  -4  10   6      145.05      153.31     10.17 o
  -2  10   6       27.33       27.19      6.25 o
   0  10   6      354.80      325.54     16.19 o
   2  10   6        2.27       -3.48     14.50 o
   4  10   6       13.59        8.17     16.75 o
   6  10   6        0.05       28.60     19.20 o
 -13  11   6        0.17       15.05     34.11 o
 -11  11   6        5.69       -1.68     18.18 o
  -9  11   6        0.05       -6.74      9.53 o
  -7  11   6      144.29      155.06     21.24 o
  -5  11   6       12.32        9.88      7.27 o
  -3  11   6       16.83       15.07      9.93 o
  -1  11   6       25.53       22.49      9.37 o
   1  11   6      394.92      418.52     20.53 o
   3  11   6       41.07       39.63     19.61 o
   5  11   6        5.84       -6.13     17.57 o
 -12  12   6        1.62       25.89     13.54 o
 -10  12   6       11.57        3.21     12.26 o
  -8  12   6        3.12      -10.98      9.67 o
  -6  12   6      249.89      217.93     21.45 o
  -4  12   6       83.26       84.44     10.81 o
  -2  12   6      156.01      155.04     13.18 o
   0  12   6      174.53      164.95     15.86 o
   2  12   6        0.65       -8.99     15.52 o
   4  12   6        7.56       45.75     20.43 o
  -9  13   6        5.77        5.89     19.61 o
  -7  13   6        0.82       16.53     11.54 o
  -5  13   6       20.99       32.52     20.22 o
  -3  13   6       14.63       20.34      8.25 o
  -1  13   6      151.01      172.48     14.89 o
   1  13   6        7.83       15.52     17.98 o
   3  13   6        0.85       -6.94     16.34 o
  -8  14   6        0.14        2.67     12.50 o
  -6  14   6       31.26       44.20     14.08 o
  -4  14   6       11.99        7.51     11.54 o
  -2  14   6       11.95       18.34      8.95 o
   0  14   6       43.40       51.43     14.57 o
 -17   1   7        4.91        9.54      7.31 o
 -15   1   7      185.40      188.20     13.20 o
 -13   1   7     1094.80     1187.61     25.82 o
 -11   1   7        5.56        7.18      3.14 o
  -9   1   7      667.31      669.53     10.18 o
  -7   1   7       41.22       35.43      2.53 o
  -5   1   7      196.62      130.66      4.57 o
  -3   1   7       18.74       12.34      1.83 o
  -1   1   7      632.69      655.83      8.69 o
   1   1   7       39.59       49.08      3.67 o
   3   1   7       23.19       22.86      3.71 o
   5   1   7       61.28       57.72      6.80 o
   7   1   7      154.97      167.22     14.43 o
   9   1   7        7.35       11.20      8.95 o
 -16   2   7      320.54      327.11     17.20 o
 -14   2   7      131.44      131.22     10.82 o
 -12   2   7      741.42      765.17     18.20 o
 -10   2   7     1119.18     1171.69     15.40 o
  -8   2   7     1864.47     1952.87     21.63 o
  -6   2   7      952.35      956.43     10.98 o
  -4   2   7       43.38       31.95      2.62 o
  -2   2   7       66.79       49.78      3.62 o
   0   2   7      176.92      196.99      5.47 o
   2   2   7      127.83      131.34      8.85 o
   4   2   7       77.24       84.02      6.05 o
   6   2   7       80.64       57.76      9.46 o
   8   2   7        6.97        2.99      7.60 o
  10   2   7        0.06       -0.32      8.59 o
 -17   3   7       20.72       14.27      8.25 o
 -15   3   7        0.02       -1.36      6.34 o
 -13   3   7     1246.17     1251.77     26.78 o
 -11   3   7        5.89        2.47      3.05 o
  -9   3   7     3077.21     3257.05     33.99 o
  -7   3   7       75.99       69.26      3.67 o
  -5   3   7        1.32        1.25      1.93 o
  -3   3   7     1321.71     1355.37     14.71 o
  -1   3   7        0.34       -3.04      2.03 o
   1   3   7       29.65       19.71      3.17 o
   3   3   7      437.19      484.24     11.22 o
   5   3   7       34.64       36.25      7.75 o
   7   3   7       70.67       75.47     11.06 o
   9   3   7       10.29        4.69     10.26 o
 -16   4   7       40.32       40.46      8.59 o
 -14   4   7      148.50      132.04     11.05 o
 -12   4   7       33.87       32.16      6.43 o
 -10   4   7       35.80       30.59      4.45 o
  -8   4   7     1124.96     1109.14     15.30 o
  -6   4   7      131.07      133.19      4.54 o
  -4   4   7        1.57       -1.95      2.02 o
  -2   4   7       60.04       73.67      4.05 o
   0   4   7       54.79       59.73      5.12 o
   2   4   7        4.69        4.66      3.90 o
   4   4   7       24.27       24.74      5.44 o
   6   4   7       39.99       34.25     11.64 o
   8   4   7        4.63        5.43      8.26 o
 -17   5   7       31.63       53.84     13.07 o
 -15   5   7      197.64      186.56     13.30 o
 -13   5   7       29.72       25.72      7.11 o
 -11   5   7       41.56       36.55      5.09 o
  -9   5   7      233.23      251.12      8.38 o
  -7   5   7       86.34       72.81      4.46 o
  -5   5   7      125.52      145.77      5.43 o
  -3   5   7      303.48      310.87      8.00 o
  -1   5   7       49.79       62.05      4.42 o
   1   5   7      106.43      106.03      5.57 o
   3   5   7      328.99      324.32     10.91 o
   5   5   7       59.72       71.04      9.74 o
   7   5   7       45.37       45.09     10.26 o
   9   5   7        8.76       17.16      9.71 o
 -16   6   7       28.50       28.37     10.27 o
 -14   6   7      423.52      430.55     17.94 o
 -12   6   7      115.95      108.21     11.14 o
 -10   6   7        9.64        8.56      4.00 o
  -8   6   7      628.31      617.69     12.34 o
  -6   6   7      190.36      199.20      6.93 o
  -4   6   7       69.02       82.93      6.72 o
  -2   6   7       94.19       86.10      5.42 o
   0   6   7        4.94        2.99      3.08 o
   2   6   7        8.97        8.96      3.31 o
   4   6   7       11.53        5.61      6.12 o
   6   6   7      137.01      160.76     13.88 o
   8   6   7        2.16        6.23      8.48 o
 -15   7   7        4.49        3.22      8.51 o
 -13   7   7       99.37      113.36     12.68 o
 -11   7   7      105.09      132.26     12.03 o
  -9   7   7      160.92      167.77     13.26 o
  -7   7   7       21.10       17.38      3.61 o
  -5   7   7       22.10       19.82      3.73 o
  -3   7   7       31.90       41.13      4.62 o
  -1   7   7       95.86       99.85      6.32 o
   1   7   7       83.10       86.51      6.14 o
   3   7   7      204.51      215.22     13.45 o
   5   7   7      150.58      161.14     13.32 o
   7   7   7       11.55       17.25     12.41 o
 -14   8   7       38.02       39.26     15.32 o
 -12   8   7       51.79       41.97      9.72 o
 -10   8   7      148.34      156.61     16.01 o
  -8   8   7      344.87      347.50     14.27 o
  -6   8   7       10.81       19.32      3.80 o
  -4   8   7       12.16       13.75      3.88 o
  -2   8   7      353.26      390.85     18.70 o
   0   8   7        8.01        2.89      4.82 o
   2   8   7       43.39       35.57      6.16 o
   4   8   7        9.60        1.80      6.96 o
   6   8   7        0.13        0.51     11.41 o
 -15   9   7       57.68       43.91     11.54 o
 -13   9   7       16.38       22.28     11.34 o
 -11   9   7      461.79      443.15     27.27 o
  -9   9   7     1122.52     1136.97     39.63 o
  -7   9   7      448.80      464.09     20.22 o
  -5   9   7      355.64      344.85     11.65 o
  -3   9   7        5.87        4.39      4.54 o
  -1   9   7        1.40        2.29      4.82 o
   1   9   7        0.02       -3.27      6.80 o
   3   9   7      385.07      407.30     38.40 o
   5   9   7        1.16       -0.82     15.12 o
   7   9   7       12.97      -11.44     12.26 o
 -14  10   7       17.85        7.25     11.70 o
 -12  10   7       64.18       80.34     15.30 o
 -10  10   7      548.43      582.53     28.59 o
  -8  10   7     1215.97     1310.25     29.90 o
  -6  10   7       11.70       11.99      6.91 o
  -4  10   7       69.89       70.25      7.75 o
  -2  10   7      221.99      223.20     13.71 o
   0  10   7      121.36      112.46     12.95 o
   2  10   7      167.43      178.52     28.19 o
   4  10   7      217.99      237.76     33.09 o
   6  10   7       16.43       14.71     20.02 o
 -13  11   7       13.26       43.53     13.90 o
 -11  11   7       36.19       21.59     12.26 o
  -9  11   7      360.64      389.96     26.27 o
  -7  11   7       99.70       82.73     10.05 o
  -5  11   7      375.20      358.25     38.41 o
  -3  11   7       49.71       55.91      9.36 o
  -1  11   7        8.33        5.58      9.02 o
   1  11   7        0.60       20.83     16.75 o
   3  11   7       73.57       84.97     23.69 o
   5  11   7        0.06       21.24     18.79 o
 -10  12   7        1.79      -10.97     13.28 o
  -8  12   7        9.49      -11.28      9.71 o
  -6  12   7      157.32      186.22     19.48 o
  -4  12   7        3.38        7.88      7.21 o
  -2  12   7        0.09        3.26      6.29 o
   0  12   7       10.05       18.72      7.48 o
   2  12   7        3.25       17.16     17.98 o
   4  12   7        4.80        0.82     17.98 o
  -9  13   7       36.25       43.92     14.15 o
  -7  13   7        5.17       24.92     11.55 o
  -5  13   7       15.58        0.81     10.18 o
  -3  13   7        9.60       -0.05      6.49 o
  -1  13   7       13.17        9.78      6.80 o
   1  13   7        0.19        0.00     16.75 o
  -6  14   7        5.42       17.80     12.87 o
  -4  14   7        3.65       -6.40     11.10 o
  -2  14   7       16.00       12.04      7.79 o
 -18   0   8       18.09       26.55     12.25 o
 -16   0   8      452.24      546.16     27.42 o
 -14   0   8      733.90      731.62     35.54 o
 -12   0   8      294.89      328.69     15.11 o
 -10   0   8      280.24      347.54     14.53 o
  -8   0   8      152.53      133.57      6.99 o
  -6   0   8      498.77      401.97     31.86 o
  -4   0   8    40806.38    39973.18    886.09 o
  -2   0   8      828.31      781.17     22.58 o
   0   0   8       98.96       84.01      6.12 o
   2   0   8      251.28      229.44     11.09 o
   4   0   8        6.54        8.99      7.51 o
   6   0   8       12.34       17.75      9.42 o
   8   0   8      483.84      538.59     54.95 o
 -17   1   8        4.09        5.32      7.09 o
 -15   1   8      334.32      340.49     16.70 o
 -13   1   8        1.42       -4.24      5.31 o
 -11   1   8        2.85       -0.42      2.90 o
  -9   1   8      270.83      301.83      7.15 o
  -7   1   8      188.46      166.06      5.54 o
  -5   1   8     1507.68     1751.58     29.50 o
  -3   1   8     7115.12     7025.83     59.31 o
  -1   1   8      184.10      180.61      5.17 o
   1   1   8      480.83      492.27      9.63 o
   3   1   8      118.86      135.33      9.13 o
   5   1   8       75.80       73.02      8.35 o
   7   1   8      298.32      318.73     16.60 o
   9   1   8        0.07       -3.48      7.37 o
 -18   2   8        1.35        0.44      7.70 o
 -16   2   8        0.00       -1.16      6.72 o
 -14   2   8      325.05      247.82     13.86 o
 -12   2   8        2.91        1.66      4.05 o
 -10   2   8        1.48        5.15      2.85 o
  -8   2   8       53.87       70.92      4.17 o
  -6   2   8      197.87      191.19      7.72 o
  -4   2   8     4979.09     5044.11     51.64 o
  -2   2   8      223.09      190.75      5.42 o
   0   2   8       22.38       24.32      3.21 o
   2   2   8        0.30       -2.15      2.83 o
   4   2   8       22.12       22.15      6.00 o
   6   2   8       21.85       15.61      9.36 o
   8   2   8       55.43       51.77     11.09 o
 -17   3   8        4.52       22.00      8.10 o
 -15   3   8       22.63        7.14      7.78 o
 -13   3   8       17.73       22.94      6.56 o
 -11   3   8        1.44        0.69      3.13 o
  -9   3   8        3.48       10.12      3.00 o
  -7   3   8      405.45      469.42      7.80 o
  -5   3   8      252.28      224.34      5.38 o
  -3   3   8       73.31       72.17      4.06 o
  -1   3   8      368.08      400.63      7.45 o
   1   3   8        5.40        1.58      3.17 o
   3   3   8        1.86        0.67      4.51 o
   5   3   8        4.98        6.06      6.90 o
   7   3   8      105.24      112.68     17.91 o
 -16   4   8        0.21        7.08      7.30 o
 -14   4   8      352.99      323.70     16.02 o
 -12   4   8       42.24       40.32      5.97 o
 -10   4   8      765.61      820.12     15.81 o
  -8   4   8      381.35      388.72      7.92 o
  -6   4   8       40.85       59.36      3.92 o
  -4   4   8       52.00       49.38      3.76 o
  -2   4   8       74.38       87.77      4.44 o
   0   4   8      332.71      346.54      7.63 o
   2   4   8      232.78      243.96      9.06 o
   4   4   8      138.99      120.44     11.43 o
   6   4   8      424.44      446.94     21.14 o
   8   4   8        5.07        9.81      9.83 o
 -17   5   8        0.00       -1.33      7.09 o
 -15   5   8      126.44      119.29     11.03 o
 -13   5   8       12.50       -1.34      5.80 o
 -11   5   8       34.67       27.89      4.83 o
  -9   5   8       58.97       49.29      4.73 o
  -7   5   8      362.28      415.82     10.21 o
  -5   5   8       27.73       36.28      3.32 o
  -3   5   8      130.24      141.76      6.05 o
  -1   5   8      393.74      435.90      9.04 o
   1   5   8       71.27       67.00      4.82 o
   3   5   8        4.00       -5.43      8.73 o
   5   5   8        4.18        4.46      9.62 o
   7   5   8       92.94       88.47     12.54 o
 -16   6   8       18.44       10.43      7.60 o
 -14   6   8      122.31       91.49     11.08 o
 -12   6   8        9.30        4.45      6.13 o
 -10   6   8        3.21        2.09      4.19 o
  -8   6   8        4.21       -0.29      3.45 o
  -6   6   8        0.03       -1.09      2.88 o
  -4   6   8      529.34      576.00     12.39 o
  -2   6   8      215.09      246.42      7.68 o
   0   6   8       33.21       40.26      4.20 o
   2   6   8       47.89       34.32      7.41 o
   4   6   8      242.41      262.94     20.28 o
   6   6   8      231.43      245.34     30.18 o
 -15   7   8       46.17       64.95     11.29 o
 -13   7   8       24.05       14.04      8.32 o
 -11   7   8       48.62       52.49     12.18 o
  -9   7   8      118.40      126.34      9.00 o
  -7   7   8        0.01       -0.62      3.04 o
  -5   7   8     1046.73     1089.46     25.71 o
  -3   7   8     1111.53     1158.80     23.27 o
  -1   7   8        4.22       -4.85      3.57 o
   1   7   8       85.19       73.48      7.55 o
   3   7   8        5.70       14.61      7.21 o
   5   7   8       12.77       10.29      8.53 o
   7   7   8        6.47       28.26     24.51 o
 -14   8   8        0.94       -1.85      8.16 o
 -12   8   8       54.88       42.84     13.59 o
 -10   8   8      132.02      169.38     13.25 o
  -8   8   8      126.32      112.49      8.64 o
  -6   8   8       10.60       14.58      5.13 o
  -4   8   8      970.96      978.55     17.47 o
  -2   8   8      192.89      194.45     10.82 o
   0   8   8        3.03        0.62      7.17 o
   2   8   8      152.51      163.20     14.82 o
   4   8   8      117.31      109.48     11.70 o
   6   8   8        0.12        7.97     12.27 o
 -13   9   8       38.42       23.32      9.54 o
 -11   9   8      175.31      171.76     32.31 o
  -9   9   8       14.32        8.90      8.59 o
  -7   9   8        6.39       12.43      5.88 o
  -5   9   8      214.72      198.64     11.21 o
  -3   9   8       59.85       51.25      8.16 o
  -1   9   8       47.47       49.58      8.04 o
   1   9   8       12.07       17.98     13.48 o
   3   9   8       10.07       22.75     14.91 o
   5   9   8        0.01       -8.58     16.34 o
 -14  10   8        8.86       16.56      9.95 o
 -12  10   8       47.79       44.07     10.34 o
 -10  10   8       40.60       56.94     10.65 o
  -8  10   8        0.20        3.61      6.09 o
  -6  10   8      266.29      281.08     13.65 o
  -4  10   8       12.39       22.80      6.18 o
  -2  10   8       50.51       52.47     11.02 o
   0  10   8       12.55       12.52      7.20 o
   2  10   8       49.31       60.05     20.83 o
   4  10   8       29.16       22.47     19.20 o
 -11  11   8      185.40      200.93     16.67 o
  -9  11   8       96.57      109.61     12.72 o
  -7  11   8      132.41      139.81     10.86 o
  -5  11   8       43.61       43.08      7.87 o
  -3  11   8       60.26       58.55      8.03 o
  -1  11   8      143.89      139.36     12.33 o
   1  11   8       43.21       46.53     18.38 o
   3  11   8       89.96       94.78     25.33 o
 -10  12   8       10.61       -6.13     10.68 o
  -8  12   8        4.10       13.51      8.15 o
  -6  12   8      255.95      258.81     14.51 o
  -4  12   8      340.54      361.24     16.22 o
  -2  12   8      243.31      220.33     21.29 o
   0  12   8        1.17        2.32      9.71 o
   2  12   8       24.57       20.43     18.38 o
  -9  13   8        1.24        9.85     11.54 o
  -7  13   8       14.94        6.96      8.96 o
  -5  13   8      133.03      118.56     14.85 o
  -3  13   8      108.18       93.34     13.56 o
  -1  13   8       94.16      121.34     15.40 o
  -4  14   8       37.31       25.97      9.80 o
 -17   1   9        5.06        2.07      7.18 o
 -15   1   9      112.72       87.67      9.93 o
 -13   1   9        2.13       -0.19      4.57 o
 -11   1   9       11.45       11.55      3.63 o
  -9   1   9       27.88       29.63      3.34 o
  -7   1   9       25.89       30.23      3.64 o
  -5   1   9     1084.69      956.02     21.50 o
  -3   1   9       55.58       45.79      3.49 o
  -1   1   9        0.20        0.97      2.46 o
   1   1   9      106.88      106.57      5.77 o
   3   1   9        9.46        8.88      6.90 o
   5   1   9      129.01      140.65     11.34 o
   7   1   9       95.28      111.29     12.50 o
 -16   2   9       66.19       56.22      9.21 o
 -14   2   9      200.99      204.62     15.04 o
 -12   2   9        4.65       -0.18      3.92 o
 -10   2   9      187.72      193.46      7.28 o
  -8   2   9       24.84       25.76      2.73 o
  -6   2   9        0.45       -0.10      2.62 o
  -4   2   9      351.08      330.74      9.34 o
  -2   2   9        1.05       -1.29      2.39 o
   0   2   9      236.37      245.67      7.59 o
   2   2   9      226.19      216.68     10.49 o
   4   2   9      101.26      113.51      9.92 o
   6   2   9      135.13      133.22     11.84 o
 -17   3   9        4.93        4.21      7.56 o
 -15   3   9      142.50      129.75     14.87 o
 -13   3   9       66.67       79.55      8.55 o
 -11   3   9       29.54       30.95      4.89 o
  -9   3   9      121.14      110.19      5.52 o
  -7   3   9       64.31       62.28      3.61 o
  -5   3   9      320.03      319.08      7.28 o
  -3   3   9      430.41      434.25      8.63 o
  -1   3   9       17.55       31.75      3.35 o
   1   3   9      827.61      875.81     16.58 o
   3   3   9      150.38      163.05     20.06 o
   5   3   9      118.57      117.18     11.14 o
   7   3   9        0.28        8.26      7.33 o
 -16   4   9       49.13       50.08      9.38 o
 -14   4   9        7.27        1.85      6.38 o
 -12   4   9        0.00       -0.48      5.02 o
 -10   4   9       53.17       44.99      4.68 o
  -8   4   9        6.87       10.04      2.80 o
  -6   4   9        7.13        9.35      3.08 o
  -4   4   9       35.66       39.34      5.30 o
  -2   4   9        7.58        4.36      2.82 o
   0   4   9      149.04      131.69      6.10 o
   2   4   9       72.06       70.45      7.91 o
   4   4   9        0.25       -7.79      7.13 o
   6   4   9        0.00        7.12      7.25 o
 -17   5   9        3.22      -10.19      6.79 o
 -15   5   9        1.08        3.32      6.83 o
 -13   5   9       14.91       12.64      8.43 o
 -11   5   9       29.06       22.53      4.79 o
  -9   5   9        7.03       10.08      3.61 o
  -7   5   9       15.83       19.37      3.33 o
  -5   5   9       15.65       13.26      3.38 o
  -3   5   9       17.62       28.86      4.80 o
  -1   5   9       33.17       24.34      3.74 o
   1   5   9       87.04       79.75      7.92 o
   3   5   9       13.03       20.59      6.47 o
   5   5   9        4.47        7.22      6.65 o
   7   5   9      128.23      122.25     14.73 o
 -16   6   9        2.03        3.49      7.67 o
 -14   6   9       62.11       62.43      9.15 o
 -12   6   9        0.75        6.09      5.99 o
 -10   6   9       10.65        8.48      4.84 o
  -8   6   9       32.24       35.31      4.51 o
  -6   6   9       27.47       30.45      4.32 o
  -4   6   9      148.18      163.59      7.23 o
  -2   6   9       79.64       89.60      7.83 o
   0   6   9       72.40       62.28      7.07 o
   2   6   9        0.43        4.03      5.65 o
   4   6   9       56.61       67.10     10.79 o
   6   6   9       10.97        7.67     12.54 o
 -15   7   9       14.93       12.15      8.75 o
 -13   7   9       59.71       62.73     10.34 o
 -11   7   9       71.02       60.36     10.18 o
  -9   7   9        0.20       -5.56      3.92 o
  -7   7   9      117.33      127.58      7.28 o
  -5   7   9        9.11        9.48      4.51 o
  -3   7   9       22.18       33.98      6.12 o
  -1   7   9       31.85       33.52      6.43 o
   1   7   9      139.19      133.72      9.04 o
   3   7   9       46.05       30.28      8.61 o
   5   7   9        2.41       -6.08      8.13 o
 -14   8   9        0.04      -10.97      8.20 o
 -12   8   9       38.80       57.86     10.12 o
 -10   8   9      113.49      119.59     18.85 o
  -8   8   9       13.82       10.21      5.49 o
  -6   8   9      340.91      366.64     12.09 o
  -4   8   9       10.09       -0.35      5.02 o
  -2   8   9        0.39       -2.65      5.46 o
   0   8   9      161.40      159.82     10.15 o
   2   8   9      108.70      102.26     11.40 o
   4   8   9        8.40       -5.27      7.98 o
 -13   9   9       63.81       22.61     15.28 o
 -11   9   9      246.33      275.61     21.54 o
  -9   9   9        0.74       -3.48      5.55 o
  -7   9   9      106.84       97.99     12.25 o
  -5   9   9        7.28       10.40      5.70 o
  -3   9   9        0.51        0.61      6.03 o
  -1   9   9        8.85        2.24      6.10 o
   1   9   9      706.07      732.30     30.81 o
   3   9   9       87.67       70.51     14.33 o
 -12  10   9       11.93        9.53      9.89 o
 -10  10   9      254.82      257.98     17.48 o
  -8  10   9       69.02       79.81     10.91 o
  -6  10   9        2.93       -1.05      5.68 o
  -4  10   9        2.39        5.64      5.91 o
  -2  10   9       21.41       32.33      8.20 o
   0  10   9      323.30      290.98     45.75 o
   2  10   9      237.08      186.09     20.24 o
 -11  11   9       57.91       40.70     10.95 o
  -9  11   9        0.32       -3.02      7.67 o
  -7  11   9       26.23       21.09      8.02 o
  -5  11   9        9.88       10.91      6.80 o
  -3  11   9       39.09       27.92      7.78 o
  -1  11   9        2.42       15.63      7.65 o
   1  11   9      212.32      196.29     20.07 o
 -10  12   9        3.57       -0.21      8.61 o
  -8  12   9        0.01       -1.78      8.03 o
  -6  12   9        0.04        0.23      6.50 o
  -4  12   9        4.55        2.91      6.69 o
  -2  12   9       90.40      100.10     16.92 o
   0  12   9        2.67        7.15     10.43 o
  -7  13   9        1.77        9.72      8.66 o
  -5  13   9        3.55       12.41      7.63 o
  -3  13   9       25.34       17.19      9.26 o
 -18   0  10        0.05       -2.01     11.85 o
 -16   0  10      292.91      331.14     24.19 o
 -14   0  10       40.26       33.26     10.40 o
 -12   0  10      122.87      102.70      8.96 o
 -10   0  10       11.45        9.41      4.18 o
  -8   0  10        7.48        4.87      7.07 o
  -6   0  10       33.31       34.77      9.67 o
  -4   0  10       26.33       31.37      5.98 o
  -2   0  10       49.85       55.88      6.52 o
   0   0  10       65.28       54.95      7.80 o
   2   0  10       27.54        7.24      7.85 o
   4   0  10      104.10      111.17     15.16 o
   6   0  10      171.79      185.86     41.47 o
 -17   1  10        3.18       -4.72      7.07 o
 -15   1  10      600.13      606.64     24.77 o
 -13   1  10      103.04      110.91      8.25 o
 -11   1  10        2.43       -4.60      3.07 o
  -9   1  10        0.06       -0.44      2.14 o
  -7   1  10       29.76       30.97      7.02 o
  -5   1  10       46.16       43.97      6.59 o
  -3   1  10      164.42      163.05      6.46 o
  -1   1  10        8.70       15.76      3.68 o
   1   1  10      273.98      254.74     13.22 o
   3   1  10       76.54       62.58      8.37 o
   5   1  10      141.26      149.16     14.46 o
 -16   2  10      171.55      191.08     13.55 o
 -14   2  10       26.19       33.83      7.29 o
 -12   2  10      189.91      198.20      8.36 o
 -10   2  10       82.90       66.04      4.61 o
  -8   2  10      198.64      205.99      7.39 o
  -6   2  10       64.94       66.97      4.27 o
  -4   2  10       81.66       71.01      4.51 o
  -2   2  10       89.64       85.36      5.05 o
   0   2  10       38.38       33.57      4.95 o
   2   2  10       27.51       16.86      6.13 o
   4   2  10       22.33       28.75      7.72 o
   6   2  10       51.13       53.08      9.82 o
 -17   3  10       14.08       21.44      8.46 o
 -15   3  10      167.24      176.62     14.68 o
 -13   3  10       22.91       19.20      6.12 o
 -11   3  10       12.72       12.19      3.96 o
  -9   3  10      178.39      191.24      6.28 o
  -7   3  10       11.73        8.84      3.62 o
  -5   3  10       33.35       28.81      3.87 o
  -3   3  10       32.27       31.12      5.58 o
  -1   3  10       22.70       22.60      3.93 o
   1   3  10        3.53        1.06      5.31 o
   3   3  10       39.25       37.87      7.58 o
   5   3  10        3.73        5.50      7.17 o
 -16   4  10      216.53      249.04     15.17 o
 -14   4  10       11.12        0.46      6.17 o
 -12   4  10        6.51        2.49      4.49 o
 -10   4  10        8.40        3.72      3.66 o
  -8   4  10       18.77        6.35      3.57 o
  -6   4  10       39.65       42.36      4.17 o
  -4   4  10       33.57       30.21      4.61 o
  -2   4  10        6.88       13.73      3.53 o
   0   4  10      108.57      112.37      8.87 o
   2   4  10       14.33       22.07      6.52 o
   4   4  10       89.38      115.46     12.97 o
   6   4  10       92.75       86.93     10.98 o
 -17   5  10       31.46       32.75      8.96 o
 -15   5  10      125.90      140.69     11.99 o
 -13   5  10        4.97       -1.93      5.65 o
 -11   5  10       38.94       36.91      5.75 o
  -9   5  10      222.42      244.84      9.19 o
  -7   5  10        0.08       -0.16      3.34 o
  -5   5  10        0.15       -1.01      3.33 o
  -3   5  10        7.51        4.68      3.85 o
  -1   5  10       88.96       83.64      6.32 o
   1   5  10        0.22       -4.61      4.97 o
   3   5  10        0.57       -2.07      6.06 o
   5   5  10       21.68       16.14      8.05 o
 -16   6  10       49.74       50.96      9.30 o
 -14   6  10       13.41        2.75      6.55 o
 -12   6  10        2.78       -2.00      6.12 o
 -10   6  10        1.47        0.78      4.16 o
  -8   6  10        0.01       -1.51      3.57 o
  -6   6  10       15.30       18.86      4.43 o
  -4   6  10       68.04       63.11      9.37 o
  -2   6  10       36.65       33.16      5.54 o
   0   6  10       15.61       21.07      5.97 o
   2   6  10       55.09       54.94      8.17 o
   4   6  10       49.43       36.49      8.67 o
 -15   7  10       50.04       56.12     11.14 o
 -13   7  10      118.41      128.20     12.57 o
 -11   7  10        3.51       -4.13      9.25 o
  -9   7  10       16.54       12.98      6.50 o
  -7   7  10       28.47       21.01      4.99 o
  -5   7  10       10.91        8.18      4.69 o
  -3   7  10        0.00       -6.97      5.34 o
  -1   7  10        0.16        3.67      4.95 o
   1   7  10       19.67        8.15      9.06 o
   3   7  10       17.79       13.01      7.26 o
 -14   8  10        0.28       -5.68     13.86 o
 -12   8  10       50.58       64.34     10.32 o
 -10   8  10       10.45        6.94      5.99 o
  -8   8  10        1.19       -1.36      5.29 o
  -6   8  10       61.19       75.66      8.07 o
  -4   8  10        4.46       -7.14      6.07 o
  -2   8  10       12.02        4.40      6.66 o
   0   8  10       23.08       38.08      8.49 o
   2   8  10        3.02        5.51      7.98 o
   4   8  10       22.05        9.04      8.93 o
 -13   9  10      158.73      170.20     15.23 o
 -11   9  10        0.41       -3.97      7.66 o
  -9   9  10       14.21       17.58      6.72 o
  -7   9  10       25.78       25.25      9.23 o
  -5   9  10        2.21       -0.41      5.48 o
  -3   9  10        0.91       -1.67      7.31 o
  -1   9  10        0.37       -3.54      6.51 o
   1   9  10       22.83       30.87     15.93 o
   3   9  10       37.77       38.77     25.33 o
 -12  10  10        1.50        6.27     12.45 o
 -10  10  10        0.38        9.79      7.23 o
  -8  10  10      171.93      176.20     12.36 o
  -6  10  10       50.12       57.60      8.47 o
  -4  10  10        9.32       13.13      6.37 o
  -2  10  10       60.38       55.35      9.78 o
   0  10  10        0.05        2.24      9.89 o
   2  10  10        6.07       12.65     10.87 o
 -11  11  10        4.20       12.72      9.00 o
  -9  11  10       27.80       41.37     16.34 o
  -7  11  10        5.41        3.68     10.08 o
  -5  11  10        3.68        1.27      6.73 o
  -3  11  10       18.04       31.22      7.93 o
  -1  11  10      108.75      153.24     17.88 o
  -8  12  10       63.50       79.86     12.14 o
  -6  12  10       15.82        8.52      7.64 o
  -4  12  10       38.80       39.08      9.02 o
  -2  12  10       31.11       22.47     25.12 o
 -17   1  11       28.28       30.14      8.94 o
 -15   1  11      206.78      229.96     13.79 o
 -13   1  11        3.37        4.42      3.97 o
 -11   1  11      135.01      139.35      6.02 o
  -9   1  11        0.36       -5.14      6.68 o
  -7   1  11       11.07        6.80      5.43 o
  -5   1  11       22.92       16.12      6.12 o
  -3   1  11       74.71       78.98      7.16 o
  -1   1  11        0.02        0.34      3.75 o
   1   1  11        9.38        7.17      5.74 o
   3   1  11       10.34       11.34      6.66 o
   5   1  11       15.10       15.68      8.01 o
 -16   2  11       28.02       20.32      7.94 o
 -14   2  11      177.08      198.64     12.14 o
 -12   2  11      130.85      144.02      9.99 o
 -10   2  11      382.36      414.28      9.88 o
  -8   2  11      159.02      155.94     12.96 o
  -6   2  11       11.09        7.33      3.84 o
  -4   2  11        6.20        7.96      3.45 o
  -2   2  11       24.31       18.98      3.89 o
   0   2  11        3.33        5.31      5.27 o
   2   2  11       26.63       37.26      7.58 o
   4   2  11       15.93        7.53      6.77 o
 -17   3  11        1.44       -2.00      6.99 o
 -15   3  11      235.34      248.80     16.04 o
 -13   3  11        0.03        2.97      4.58 o
 -11   3  11      525.88      547.25     17.33 o
  -9   3  11       23.41       24.69      4.58 o
  -7   3  11        3.50       -3.48      3.25 o
  -5   3  11      236.37      231.45     12.77 o
  -3   3  11       20.10       25.87      4.39 o
  -1   3  11       18.55        6.23      4.31 o
   1   3  11      102.75      116.92     10.01 o
   3   3  11        0.00        3.36      6.41 o
   5   3  11        7.16        2.58      7.59 o
 -16   4  11       38.27       37.85      9.26 o
 -14   4  11       19.05       13.47      9.61 o
 -12   4  11        9.76       11.49      4.66 o
 -10   4  11      359.50      364.87      9.53 o
  -8   4  11       20.43       19.06      3.22 o
  -6   4  11        2.32        3.21      3.08 o
  -4   4  11        0.00        4.46      4.05 o
  -2   4  11       18.96       21.42      4.10 o
   0   4  11        2.63        6.84      5.80 o
   2   4  11       27.61       31.16      7.39 o
   4   4  11        8.60       10.98      7.43 o
 -15   5  11       11.12        9.87      7.16 o
 -13   5  11        3.40        3.70      5.79 o
 -11   5  11      107.38      121.28      7.77 o
  -9   5  11        0.29        0.16      3.35 o
  -7   5  11       23.48       26.24      3.96 o
  -5   5  11       59.39       72.89      7.21 o
  -3   5  11       20.87       21.88      4.64 o
  -1   5  11        9.75        5.49      4.86 o
   1   5  11       93.30       81.79      9.20 o
   3   5  11       12.38        4.22      7.23 o
 -16   6  11       74.78       91.25     10.74 o
 -14   6  11        4.14       -7.24      7.15 o
 -12   6  11        0.00       -4.56      6.10 o
 -10   6  11      119.80      108.09      7.36 o
  -8   6  11       15.21       14.19      4.09 o
  -6   6  11        0.09       -4.48      3.80 o
  -4   6  11       28.20       28.76      5.57 o
  -2   6  11        5.79       -7.07      4.72 o
   0   6  11       10.36       11.79      6.04 o
   2   6  11        0.72       -5.10      6.06 o
 -15   7  11       26.87       13.03      8.78 o
 -13   7  11       29.97       22.07      8.21 o
 -11   7  11       64.94       51.33     17.20 o
  -9   7  11       29.27       17.54      5.68 o
  -7   7  11        0.02        1.78      4.44 o
  -5   7  11       13.55       14.25      4.98 o
  -3   7  11       20.47       10.91      6.96 o
  -1   7  11       22.24       31.31      6.96 o
   1   7  11       53.57       47.58     13.43 o
   3   7  11       22.56       28.26      9.43 o
 -14   8  11       11.35        4.73      8.37 o
 -12   8  11       63.62       63.06     10.23 o
 -10   8  11      158.86      170.38     12.57 o
  -8   8  11       11.01        6.18      5.95 o
  -6   8  11        0.11       11.41      6.01 o
  -4   8  11       31.63       30.87      9.59 o
  -2   8  11        0.04       -3.98      6.43 o
   0   8  11       21.16       23.74      8.54 o
   2   8  11        1.63       -0.05      7.75 o
 -13   9  11       97.72      102.29     18.26 o
 -11   9  11      277.09      271.77     17.61 o
  -9   9  11      174.00      181.47     12.04 o
  -7   9  11       89.70       91.82      9.53 o
  -5   9  11        0.03       -1.07      8.14 o
  -3   9  11        1.81        4.12      6.98 o
  -1   9  11        0.04        3.43      9.67 o
   1   9  11       76.42       65.36     16.95 o
 -12  10  11      118.07      108.65     13.16 o
 -10  10  11      286.23      350.73     22.12 o
  -8  10  11        0.86       -4.60      6.60 o
  -6  10  11       19.50       18.09      7.67 o
  -4  10  11       19.38        4.83      8.55 o
  -2  10  11       23.72       22.22     11.25 o
   0  10  11       22.24       31.25     11.96 o
  -9  11  11       37.13       33.50     10.91 o
  -7  11  11       80.62      101.14     10.83 o
  -5  11  11        8.40        7.90      7.32 o
  -3  11  11        0.01        6.05      8.25 o
  -6  12  11        1.26        2.50      7.43 o
 -16   0  12      247.31      247.40     42.08 o
 -14   0  12       66.08       42.69     10.39 o
 -12   0  12        1.85        0.36      4.41 o
 -10   0  12       53.70       46.98     15.93 o
  -8   0  12       20.51       -0.10     17.98 o
  -6   0  12     3692.47     3463.38    115.82 o
  -4   0  12      133.07      125.36      9.04 o
  -2   0  12       19.88        7.31      6.75 o
   0   0  12        5.01        3.40      8.34 o
   2   0  12        1.10      -11.04      8.52 o
   4   0  12        4.59        7.55     15.93 o
 -17   1  12       71.68       90.25     10.74 o
 -15   1  12        6.96       13.50      6.77 o
 -13   1  12        1.15       -3.51      3.65 o
 -11   1  12       52.45       46.70      4.89 o
  -9   1  12        8.23        8.37      6.90 o
  -7   1  12      202.45      225.44     13.87 o
  -5   1  12     1279.91     1244.29     50.54 o
  -3   1  12        3.97        4.34      3.57 o
  -1   1  12       72.68       68.52      7.83 o
   1   1  12       16.67        1.06      6.02 o
   3   1  12       13.52       13.21      7.59 o
 -16   2  12      111.67      120.96     13.33 o
 -14   2  12       13.33       17.15      6.31 o
 -12   2  12        1.44       -1.17      3.36 o
 -10   2  12       14.83       20.73      4.95 o
  -8   2  12       12.77        8.59      7.37 o
  -6   2  12      795.60      799.58     25.70 o
  -4   2  12        1.15       -6.04      5.07 o
  -2   2  12        1.89       -4.03      3.68 o
   0   2  12        0.04       -0.46      6.13 o
   2   2  12        0.00        1.34      6.36 o
 -17   3  12        8.70       12.37      7.72 o
 -15   3  12        0.32        2.61      6.43 o
 -13   3  12        0.57       -2.23      4.36 o
 -11   3  12        1.02       -3.61      3.46 o
  -9   3  12       42.02       38.11      4.73 o
  -7   3  12       12.46        9.09      3.76 o
  -5   3  12       96.00       92.72      6.14 o
  -3   3  12       60.68       53.64      6.41 o
  -1   3  12        0.47       -3.07      5.12 o
   1   3  12        1.21       12.54      6.80 o
   3   3  12        0.22       10.46      7.40 o
 -16   4  12       55.02       53.77      9.37 o
 -14   4  12        6.17        7.60      6.74 o
 -12   4  12       95.95       92.46      6.86 o
 -10   4  12       25.10       24.26      4.20 o
  -8   4  12       15.22       18.61      4.76 o
  -6   4  12       45.92       36.46      4.00 o
  -4   4  12        7.05        8.42      4.80 o
  -2   4  12       31.84       33.01      5.94 o
   0   4  12        9.06       16.87      6.54 o
   2   4  12       31.54       37.99      8.40 o
 -15   5  12        0.90       -5.61      6.22 o
 -13   5  12       13.14        5.03      6.96 o
 -11   5  12        8.91       14.91      4.97 o
  -9   5  12       40.90       41.88      5.02 o
  -7   5  12        7.29        2.69      3.43 o
  -5   5  12       79.46       77.38      5.76 o
  -3   5  12       44.01       35.61      6.09 o
  -1   5  12        5.53        9.66      8.70 o
   1   5  12        3.58        2.85      6.11 o
 -14   6  12        0.25       -4.94      9.64 o
 -12   6  12        1.68       -0.19      6.22 o
 -10   6  12        0.00       -8.41      5.61 o
  -8   6  12        3.50        2.76      4.17 o
  -6   6  12      166.39      178.16      9.49 o
  -4   6  12       42.77       41.88      7.51 o
  -2   6  12       10.29        8.27      6.24 o
   0   6  12        8.69       15.48      7.99 o
   2   6  12       58.82       80.62     10.91 o
 -15   7  12        8.23       12.78      8.28 o
 -13   7  12       10.46        6.49      7.70 o
 -11   7  12       25.57       34.85      7.31 o
  -9   7  12        0.19        6.58      6.66 o
  -7   7  12      112.55      103.36      7.54 o
  -5   7  12      155.75      144.89     13.52 o
  -3   7  12        0.04       -0.79      5.89 o
  -1   7  12       12.51       16.29      8.03 o
   1   7  12        0.10        6.48      7.69 o
 -14   8  12        3.78        4.67      8.29 o
 -12   8  12       13.24        1.12      8.11 o
 -10   8  12       32.43       27.21      7.11 o
  -8   8  12       18.88       22.02      6.56 o
  -6   8  12      173.94      174.11     11.61 o
  -4   8  12       25.11       16.02      8.07 o
  -2   8  12        0.93       -1.36      7.00 o
   0   8  12       25.33       29.63      9.72 o
 -13   9  12       50.02       69.84     11.80 o
 -11   9  12        5.35       13.65      7.27 o
  -9   9  12        2.50       -3.60      6.28 o
  -7   9  12       27.63       21.70      8.61 o
  -5   9  12        9.21        8.06      6.63 o
  -3   9  12       11.18        9.21      7.96 o
  -1   9  12        1.90       -3.01      9.96 o
 -10  10  12        0.04        5.49      6.93 o
  -8  10  12       65.56       70.68      9.55 o
  -6  10  12        2.85       14.55      8.26 o
  -4  10  12        7.62        3.66      6.86 o
  -7  11  12       11.80       25.15      8.17 o
 -15   1  13        0.71       -0.39      9.79 o
 -13   1  13        1.14        0.95      3.15 o
 -11   1  13        3.07        5.23     27.17 o
  -9   1  13        0.41       -3.12      6.21 o
  -7   1  13      106.61      105.68     10.76 o
  -5   1  13        2.67       -0.38      7.43 o
  -3   1  13        1.01       -1.06      3.62 o
  -1   1  13       18.26       16.73      6.78 o
   1   1  13        4.04        7.74      7.17 o
 -16   2  13       35.36       46.96      8.52 o
 -14   2  13        1.66        8.36      4.63 o
 -12   2  13       15.41       11.55      4.66 o
 -10   2  13        4.82        3.41      7.49 o
  -8   2  13        0.26        8.42      6.65 o
  -6   2  13       72.77       70.98     11.15 o
  -4   2  13        0.01       -1.30      3.58 o
  -2   2  13       33.31       32.13      6.44 o
   0   2  13       25.47       29.53      7.59 o
   2   2  13       14.09       11.04     10.38 o
 -15   3  13        3.34        3.51      6.24 o
 -13   3  13        2.43        0.18      4.09 o
 -11   3  13       17.13       15.82      4.96 o
  -9   3  13        7.94        8.93     15.59 o
  -7   3  13       70.68       60.25      6.19 o
  -5   3  13       38.25       20.61      6.30 o
  -3   3  13        6.06       -3.15      6.63 o
  -1   3  13      108.02      105.44      9.73 o
   1   3  13       27.82       33.62      8.45 o
 -16   4  13        1.85        5.70      7.08 o
 -14   4  13        1.39        2.47      5.55 o
 -12   4  13       15.92       15.85      3.82 o
 -10   4  13        0.04        3.18      4.63 o
  -8   4  13        3.91        1.45      4.51 o
  -6   4  13        0.47       -8.42      6.72 o
  -4   4  13        0.56       -2.02      4.57 o
  -2   4  13       31.53       26.12      9.82 o
   0   4  13       19.11       33.52      7.60 o
 -15   5  13        3.06        5.63      6.51 o
 -13   5  13        5.63       -4.31      5.54 o
 -11   5  13        2.86        4.93      3.99 o
  -9   5  13        2.03        0.63      5.14 o
  -7   5  13        0.66        2.99      4.04 o
  -5   5  13        7.89        3.56      4.73 o
  -3   5  13        0.48       -4.58      5.65 o
  -1   5  13       26.94       36.96      9.36 o
   1   5  13        7.02        2.78      7.39 o
 -14   6  13        0.00       -3.99      6.41 o
 -12   6  13        7.32       -1.25      6.07 o
 -10   6  13        6.22        8.76      4.32 o
  -8   6  13       10.44        4.55      5.77 o
  -6   6  13       12.30       19.58      5.12 o
  -4   6  13        4.74       -1.82      5.46 o
  -2   6  13        7.68        8.20      7.83 o
   0   6  13        2.02        3.98      8.25 o
 -13   7  13       13.42        3.51      7.55 o
 -11   7  13        0.00       -7.85      5.23 o
  -9   7  13       19.78       21.91      6.45 o
  -7   7  13        0.32       12.73      5.78 o
  -5   7  13        3.66        4.63      6.07 o
  -3   7  13        2.87        6.46      7.13 o
  -1   7  13       39.81       40.79     10.15 o
 -12   8  13       36.77       26.65      8.74 o
 -10   8  13        9.99       12.93      6.69 o
  -8   8  13       46.64       69.15      8.53 o
  -6   8  13        0.87        1.38      6.16 o
  -4   8  13        0.84       -6.69      6.88 o
  -2   8  13       34.71       35.62     18.79 o
 -11   9  13        0.00       -4.12      8.49 o
  -9   9  13       14.60       19.14      7.35 o
  -7   9  13        0.10        9.64      7.18 o
  -5   9  13        2.09       -2.58      6.32 o
 -16   0  14        8.54       -2.10     14.91 o
 -14   0  14       20.55       24.10     18.79 o
 -12   0  14        1.61       -8.17     14.71 o
 -10   0  14        1.50       14.30     15.12 o
  -8   0  14        0.13       -8.31     12.26 o
  -6   0  14        0.99       -2.00      9.81 o
  -4   0  14        6.49        2.42      6.35 o
  -2   0  14       10.81       18.22      9.45 o
   0   0  14        0.33       -6.86      9.12 o
 -15   1  14       23.00       19.16      6.03 o
 -13   1  14        0.00        4.30     10.68 o
 -11   1  14        1.27       -9.19     10.42 o
  -9   1  14        0.23        3.29      6.96 o
  -7   1  14        3.41       -9.47      6.32 o
  -5   1  14       15.73       18.01     10.64 o
  -3   1  14        0.03        4.45      5.48 o
  -1   1  14       36.97       35.40      9.14 o
 -16   2  14        0.32       -8.53      7.61 o
 -14   2  14       22.42       11.28      7.08 o
 -12   2  14        5.23       13.87     16.34 o
 -10   2  14        6.64        7.43      8.17 o
  -8   2  14        1.39        5.05      8.13 o
  -6   2  14        0.24       -2.26      7.89 o
  -4   2  14        1.86        0.12      4.17 o
  -2   2  14        3.10        1.75      6.13 o
   0   2  14        0.05       -5.09      6.80 o
 -15   3  14        5.00       10.85      6.56 o
 -13   3  14        2.06       -6.73      5.42 o
 -11   3  14       15.69        5.73      8.33 o
  -9   3  14        0.92      -11.76     13.89 o
  -7   3  14        6.90       18.13      8.88 o
  -5   3  14        3.62        9.34      5.65 o
  -3   3  14        1.36        3.01      7.95 o
  -1   3  14        2.61       -6.12      7.19 o
 -14   4  14        3.10        2.71      5.49 o
 -12   4  14        0.52        8.47      6.25 o
 -10   4  14        3.73        0.45      5.24 o
  -8   4  14        0.63       -1.02      4.35 o
  -6   4  14        1.23       -4.10      5.46 o
  -4   4  14        1.44       -3.40      5.95 o
  -2   4  14        8.55       10.72      8.16 o
 -13   5  14        4.47       12.71      5.74 o
 -11   5  14       17.34        9.69      7.01 o
  -9   5  14        1.54        0.90      5.13 o
  -7   5  14        0.41        1.37      9.21 o
  -5   5  14        0.48        3.34      6.18 o
  -3   5  14        8.36        0.99      6.38 o
  -1   5  14        0.00        0.25      7.87 o
 -12   6  14        1.60        1.21      5.70 o
 -10   6  14        3.59        2.03      6.88 o
  -8   6  14        0.01       -3.29      4.46 o
  -6   6  14        3.12        3.94      5.36 o
  -4   6  14        0.92       -8.84      5.90 o
  -2   6  14        2.45        3.62      7.99 o
 -11   7  14        2.12        2.51      5.84 o
  -9   7  14        0.82       -1.76      5.19 o
  -7   7  14        0.35       -1.30      7.96 o
  -5   7  14        0.38        1.75      5.85 o
  -3   7  14        0.01       -7.27      6.72 o
 -10   8  14        1.88        3.75      6.37 o
  -8   8  14       14.56       20.20      6.89 o
  -6   8  14        0.05        5.44      6.35 o
 -15   1  15        0.62        1.61     13.12 o
 -13   1  15       15.75       12.14     12.55 o
 -11   1  15        0.21       -6.73      9.77 o
  -9   1  15        0.43       -7.93     10.09 o
  -7   1  15        3.40        1.21      8.88 o
  -5   1  15        6.98       14.43     17.16 o
  -3   1  15        0.74        7.95      6.15 o
 -14   2  15        8.59       -1.59     15.73 o
 -12   2  15       58.43       42.61     18.18 o
 -10   2  15       16.00        9.42     12.52 o
  -8   2  15        1.55        3.56      8.62 o
  -6   2  15        0.15        4.41      8.94 o
  -4   2  15        1.40       10.33      7.16 o
  -2   2  15        0.00        2.74      7.25 o
 -13   3  15       66.23       58.79     15.74 o
 -11   3  15        6.08       25.99     10.51 o
  -9   3  15        0.54        9.08     11.85 o
  -7   3  15       23.55       13.37      9.25 o
  -5   3  15        6.43       11.46     12.85 o
  -3   3  15        4.53       -5.33     12.72 o
 -12   4  15       71.60       76.80     25.33 o
 -10   4  15        1.66       -5.52      9.53 o
  -8   4  15        1.40      -10.84      9.42 o
  -6   4  15        0.51        2.93      5.70 o
  -4   4  15        1.58       -3.71      6.38 o
 -13   5  15       26.90       23.73      9.80 o
 -11   5  15        4.56       -2.26      6.22 o
  -9   5  15        2.58        5.47      6.23 o
  -7   5  15        5.38        6.59      7.01 o
  -5   5  15        4.12        2.36      4.97 o
 -10   6  15        1.71       -1.00      6.95 o
  -8   6  15        0.34       -2.27      6.88 o
  -6   6  15        3.28        2.48      5.46 o
 -12   0  16       11.55       11.03     17.57 o
 -10   0  16        0.31        7.13     12.27 o
  -8   0  16      306.47      219.51     48.82 o
  -6   0  16       25.24        3.27     18.79 o
 -13   1  16       10.59       -5.41     13.08 o
 -11   1  16        0.20       -2.79     11.75 o
  -9   1  16       25.19       26.20      9.64 o
  -7   1  16      179.80      182.85     17.78 o
  -5   1  16        0.07        0.78     20.43 o
 -12   2  16        4.10       11.00     13.12 o
 -10   2  16        1.18       -4.90     11.68 o
  -8   2  16      104.43       91.24     13.91 o
  -6   2  16        2.43      -12.17     24.72 o
 -11   3  16        2.48        2.81     11.41 o
  -9   3  16        0.00       -3.29     10.93 o
  -7   3  16       36.00       32.96     10.93 o
 -10   4  16        3.23       19.49     12.25 o
  -8   4  16       19.14       10.79     12.25 o
 
